# Supplementary material for: Self-assembled multidye-sensitized erbium single molecules for boosting energy transfer light upconversion in solution
Source: Dalton Trans. 2025 May 29;54(25):9937–48. doi: 10.1039/d5dt00438a (PMC12150277; doi:10.1039/d5dt00438a)
Supplement: DT-054-D5DT00438A-s002 [file DT-054-D5DT00438A-s002.cif]

# Supplementary Information (SI) for Dalton Transactions.
# This journal is © The Royal Society of Chemistry 2025

####################################################################### 
# 
# This file contains crystal structure data downloaded from the 
# Cambridge Structural Database (CSD) hosted by the Cambridge 
# Crystallographic Data Centre (CCDC).
# 
# Full information about CCDC data access policies and citation 
# guidelines are available at http://www.ccdc.cam.ac.uk/access/V1 
# 
# Audit and citation data items may have been added by the CCDC. 
# Please retain this information to preserve the provenance of 
# this file and to allow appropriate attribution of the data. 
# 
#######################################################################

data_L4PF6
_database_code_depnum_ccdc_archive 'CCDC 2376478'
loop_
_audit_author_name
_audit_author_address
'Laure Guenee'
;university of Geneva
Switzerland
;
_audit_update_record             
;
2024-08-08 deposited with the CCDC.	2025-05-21 downloaded from the CCDC.
;
# start Validation Reply Form
_vrf_PLAT230_L4PF6               
;
PROBLEM: Hirshfeld Test Diff for N12 --C65 . 12.8 s.u.
RESPONSE: Flexible parts of the ligand are slightly disordered. 
Attempts to model these disorders have increased number of refined parameters 
without significant Rfactors improvement.
Only pathological disorders were modeled (see _refine_special_details section).
;
# end Validation Reply Form
_audit_creation_date             2023-02-22
_audit_creation_method           
;
Olex2 1.3
(compiled 2020.11.12 svn.r5f609507 for OlexSys, GUI svn.r6408)
;
_shelx_SHELXL_version_number     2018/3
_chemical_name_common            ?
_chemical_name_systematic        ?
_chemical_formula_moiety         
'C87 H86 N13 S, F6 P, 0.75(C3 H5 N), 0.25(C3 H5 N), 0.25(C5 H12 O)'
_chemical_formula_sum            'C91.25 H94 F6 N14 O0.25 P S'
_chemical_formula_weight         1567.83
_chemical_melting_point          ?
_chemical_oxdiff_formula         'C91 H93 F6 N14.5 P S'
loop_
_atom_type_symbol
_atom_type_description
_atom_type_scat_dispersion_real
_atom_type_scat_dispersion_imag
_atom_type_scat_source
C C 0.0181 0.0091 'International Tables Vol C Tables 4.2.6.8 and 6.1.1.4'
H H 0.0000 0.0000 'International Tables Vol C Tables 4.2.6.8 and 6.1.1.4'
F F 0.0727 0.0534 'International Tables Vol C Tables 4.2.6.8 and 6.1.1.4'
N N 0.0311 0.0180 'International Tables Vol C Tables 4.2.6.8 and 6.1.1.4'
O O 0.0492 0.0322 'International Tables Vol C Tables 4.2.6.8 and 6.1.1.4'
P P 0.2955 0.4335 'International Tables Vol C Tables 4.2.6.8 and 6.1.1.4'
S S 0.3331 0.5567 'International Tables Vol C Tables 4.2.6.8 and 6.1.1.4'

_shelx_space_group_comment       
;
The symmetry employed for this shelxl refinement is uniquely defined
by the following loop, which should always be used as a source of
symmetry information in preference to the above space-group names.
They are only intended as comments.
;
_space_group_crystal_system      triclinic
_space_group_IT_number           2
_space_group_name_H-M_alt        'P -1'
_space_group_name_Hall           '-P 1'
loop_
_space_group_symop_operation_xyz
'x, y, z'
'-x, -y, -z'

_cell_length_a                   14.55269(18)
_cell_length_b                   17.0818(3)
_cell_length_c                   20.3355(2)
_cell_angle_alpha                65.7564(12)
_cell_angle_beta                 69.7158(11)
_cell_angle_gamma                74.9477(12)
_cell_volume                     4282.57(11)
_cell_formula_units_Z            2
_cell_measurement_reflns_used    34398
_cell_measurement_temperature    99.98(10)
_cell_measurement_theta_max      74.5720
_cell_measurement_theta_min      2.4850
_shelx_estimated_absorpt_T_max   0.949
_shelx_estimated_absorpt_T_min   0.764
_exptl_absorpt_coefficient_mu    1.055
_exptl_absorpt_correction_T_max  0.946
_exptl_absorpt_correction_T_min  0.818
_exptl_absorpt_correction_type   analytical
_exptl_absorpt_process_details   
;
CrysAlisPro 1.171.41.89a (Rigaku Oxford Diffraction, 2020)
Analytical numeric absorption correction using a multifaceted crystal
model based on expressions derived by R.C. Clark & J.S. Reid.
(Clark, R. C. & Reid, J. S. (1995). Acta Cryst. A51, 887-897)
Empirical absorption correction using spherical harmonics,
implemented in SCALE3 ABSPACK scaling algorithm.
;
_exptl_absorpt_special_details   ?
_exptl_crystal_colour            red
_exptl_crystal_colour_primary    red
_exptl_crystal_density_diffrn    1.216
_exptl_crystal_density_meas      ?
_exptl_crystal_density_method    ?
_exptl_crystal_description       plate
_exptl_crystal_F_000             1653
loop_
_exptl_crystal_face_index_h
_exptl_crystal_face_index_k
_exptl_crystal_face_index_l
_exptl_crystal_face_perp_dist
1 1 5 0.1049
-1 0 1 0.0755
1 0 -1 0.0755
0 1 0 0.0270
0 -1 0 0.0270
-1 -1 -5 0.0600
3 1 2 0.1249

_exptl_crystal_size_max          0.27
_exptl_crystal_size_mid          0.15
_exptl_crystal_size_min          0.05
loop_
_exptl_oxdiff_crystal_face_indexfrac_h
_exptl_oxdiff_crystal_face_indexfrac_k
_exptl_oxdiff_crystal_face_indexfrac_l
_exptl_oxdiff_crystal_face_x
_exptl_oxdiff_crystal_face_y
_exptl_oxdiff_crystal_face_z
0.9987 0.9996 5.0000 0.0240 0.0042 -0.3851
-1.0004 0.0003 1.0003 0.0643 0.1224 -0.0818
1.0004 -0.0003 -1.0003 -0.0643 -0.1224 0.0818
0.0005 1.0002 0.0002 -0.0892 0.0431 0.0127
-0.0005 -1.0002 -0.0002 0.0892 -0.0431 -0.0127
-0.9987 -0.9996 -5.0000 -0.0240 -0.0042 0.3851
2.9999 0.9991 1.9994 -0.1342 -0.2546 -0.1415

_exptl_transmission_factor_max   ?
_exptl_transmission_factor_min   ?
_diffrn_reflns_av_R_equivalents  0.0195
_diffrn_reflns_av_unetI/netI     0.0161
_diffrn_reflns_Laue_measured_fraction_full 0.998
_diffrn_reflns_Laue_measured_fraction_max 0.965
_diffrn_reflns_limit_h_max       18
_diffrn_reflns_limit_h_min       -18
_diffrn_reflns_limit_k_max       21
_diffrn_reflns_limit_k_min       -21
_diffrn_reflns_limit_l_max       16
_diffrn_reflns_limit_l_min       -25
_diffrn_reflns_number            70432
_diffrn_reflns_point_group_measured_fraction_full 0.998
_diffrn_reflns_point_group_measured_fraction_max 0.965
_diffrn_reflns_theta_full        67.684
_diffrn_reflns_theta_max         76.236
_diffrn_reflns_theta_min         2.477
_diffrn_ambient_environment      N~2~
_diffrn_ambient_temperature      99.98(10)
_diffrn_detector                 'Hybrid Pixel Array Detector'
_diffrn_detector_area_resol_mean 10.0000
_diffrn_detector_type            'HyPix-Arc 150'
_diffrn_measured_fraction_theta_full 0.998
_diffrn_measured_fraction_theta_max 0.965
_diffrn_measurement_details      
;
List of Runs (angles in degrees, time in seconds):

  # Type    Start    End  Width  t~exp~   \w     \q     \k     \f   Frames
#--------------------------------------------------------------------------
  1  \w    -63.00 -35.00   0.50    4.00    --  -57.33 125.00  60.00   56
  2  \w    -95.00 -24.00   0.50    4.00    --  -57.33   0.00  90.00  142
  3  \w    -50.00 -24.00   0.50    4.00    --  -57.33 -15.00 120.00   52
  4  \w   -104.00 -24.00   0.50    4.00    --  -57.33 -15.00-150.00  160
  5  \w   -103.00 -77.00   0.50    4.00    --  -57.33 -15.00 120.00   52
  6  \w     29.00  68.00   0.50    4.00    --   60.44 -94.00 120.00   78
  7  \w     21.00  59.00   0.50    4.00    --   60.44 -94.00-150.00   76
  8  \w     27.00  66.00   0.50    4.00    --   60.44  15.00  90.00   78
  9  \w     71.00  99.00   0.50    4.00    --   60.44  29.00 105.00   56
 10  \w     73.00 105.00   0.50    4.00    --   60.44  15.00  90.00   64
 11  \w     21.00  47.00   0.50    4.00    --   60.44 -94.00-120.00   52
 12  \w     26.00  56.00   0.50    4.00    --   60.44 -94.00 -30.00   60
 13  \w     59.00 102.00   0.50    4.00    --   60.44  15.00-180.00   86
 14  \w     43.00 100.00   0.50    4.00    --   74.94-125.00 -60.00  114
 15  \w     77.00 104.00   0.50    4.00    --   74.94-125.00-180.00   54
 16  \w     75.00 120.00   0.50    4.00    --   74.94  29.00 105.00   90
 17  \w     35.00  63.00   0.50    4.00    --   74.94 -94.00 150.00   56
 18  \w     37.00  74.00   0.50    4.00    --   74.94 -94.00   0.00   74
 19  \w     40.00  89.00   0.50    4.00    --   74.94-125.00  90.00   98
 20  \w     40.00  73.00   0.50    4.00    --   79.80 -94.00 -30.00   66
 21  \w     63.00  89.00   0.50    4.00    --   79.80   0.00-180.00   52
 22  \w     40.00  70.00   0.50    4.00    --   79.80 -94.00 -90.00   60
 23  \w     47.00 124.00   0.50    4.00    --   79.80  15.00-180.00  154
 24  \w     40.00  66.00   0.50    4.00    --   79.80 -94.00-150.00   52
 25  \w     41.00  67.00   0.50    4.00    --   79.80 -94.00  90.00   52
 26  \w     96.00 121.00   0.50    4.00    --   79.80  15.00 -30.00   50
 27  \w     55.00  93.00   0.50    4.00    --   79.80-125.00 -30.00   76
 28  \w     36.00  65.00   0.50    4.00    --   79.80-125.00  30.00   58
 29  \w     58.00  87.00   0.50    4.00    --   79.80 -94.00-180.00   58
 30  \w     43.00  69.00   0.50    4.00    --   79.80 -94.00   0.00   52
 31  \w     41.00  78.00   0.50    4.00    --   79.80 -94.00  60.00   74
 32  \w     40.00  74.00   0.50    4.00    --   79.80 -94.00 120.00   68
 33  \w     52.00 109.00   0.50    4.00    --   79.80-125.00  60.00  114
 34  \w     53.00  82.00   0.50    4.00    --   79.80-125.00-180.00   58
 35  \w     75.00 130.00   0.50    4.00    --   83.50  16.00 -65.78  110
 36  \w     43.00  75.00   0.50    4.00    --   83.50-126.00 102.07   64
 37  \w     40.00 111.00   0.50    4.00    --   83.50-124.00 -94.62  142
 38  \w     42.00 111.00   0.50    4.00    --   83.50-125.00 -37.77  138
 39  \w     50.00 109.00   0.50    4.00    --   83.50  16.00  40.15  118
 40  \w     78.00 103.00   0.50    4.00    --   83.50-112.00 139.43   50
 41  \w     50.00 125.00   0.50    4.00    --   83.50  16.00  98.05  150
 42  \w     96.00 121.00   0.50    4.00    --   83.50-137.00-140.93   50
 43  \w     53.00 124.00   0.50    4.00    --   83.50  19.00-118.26  142
 44  \w     86.00 112.00   0.50    4.00    --   83.50-126.00 102.07   52
 45  \w     48.00  81.00   0.50    4.00    --   83.50-137.00-140.93   66
 46  \w     89.00 116.00   0.50    4.00    --   83.50-131.00 120.80   54
 47  \w     39.00 114.00   0.50    4.00    --   83.50-130.00  28.46  150
;
_diffrn_measurement_device       'four-circle diffractometer'
_diffrn_measurement_device_type  'XtaLAB Synergy, Dualflex, HyPix-Arc 150'
_diffrn_measurement_method       '\w scans'
_diffrn_orient_matrix_type       
'CrysAlisPro convention (1999,Acta A55,543-557)'
_diffrn_orient_matrix_UB_11      -0.0347343000
_diffrn_orient_matrix_UB_12      -0.0891496000
_diffrn_orient_matrix_UB_13      0.0295521000
_diffrn_orient_matrix_UB_21      -0.1084979000
_diffrn_orient_matrix_UB_22      0.0431478000
_diffrn_orient_matrix_UB_23      0.0138793000
_diffrn_orient_matrix_UB_31      0.0018749000
_diffrn_orient_matrix_UB_32      0.0127110000
_diffrn_orient_matrix_UB_33      -0.0799456000
_diffrn_radiation_monochromator  mirror
_diffrn_radiation_probe          x-ray
_diffrn_radiation_type           'Cu K\a'
_diffrn_radiation_wavelength     1.54184
_diffrn_source                   'micro-focus sealed X-ray tube'
_diffrn_source_type              'PhotonJet (Cu) X-ray Source'
_reflns_Friedel_coverage         0.000
_reflns_Friedel_fraction_full    .
_reflns_Friedel_fraction_max     .
_reflns_number_gt                14644
_reflns_number_total             17309
_reflns_odcompleteness_completeness 99.50
_reflns_odcompleteness_iscentric 1
_reflns_odcompleteness_theta     71.98
_reflns_special_details          
;
 Reflections were merged by SHELXL according to the crystal
 class for the calculation of statistics and refinement.
 
 _reflns_Friedel_fraction is defined as the number of unique
 Friedel pairs measured divided by the number that would be
 possible theoretically, ignoring centric projections and
 systematic absences.
;
_reflns_threshold_expression     'I > 2\s(I)'
_computing_cell_refinement       'CrysAlisPro 1.171.41.89a (Rigaku OD, 2020)'
_computing_data_collection       'CrysAlisPro 1.171.41.89a (Rigaku OD, 2020)'
_computing_data_reduction        'CrysAlisPro 1.171.41.89a (Rigaku OD, 2020)'
_computing_molecular_graphics    'Olex2 1.3 (Dolomanov et al., 2009)'
_computing_publication_material  'Olex2 1.3 (Dolomanov et al., 2009)'
_computing_structure_refinement  'SHELXL 2018/3 (Sheldrick, 2015)'
_computing_structure_solution    'SHELXT 2018/3 (Sheldrick, 2015)'
_refine_diff_density_max         1.317
_refine_diff_density_min         -0.643
_refine_diff_density_rms         0.090
_refine_ls_extinction_coef       .
_refine_ls_extinction_method     none
_refine_ls_goodness_of_fit_ref   1.023
_refine_ls_hydrogen_treatment    constr
_refine_ls_matrix_type           full
_refine_ls_number_parameters     1178
_refine_ls_number_reflns         17309
_refine_ls_number_restraints     315
_refine_ls_R_factor_all          0.1079
_refine_ls_R_factor_gt           0.0979
_refine_ls_restrained_S_all      1.169
_refine_ls_shift/su_max          0.001
_refine_ls_shift/su_mean         0.000
_refine_ls_structure_factor_coef Fsqd
_refine_ls_weighting_details     
'w=1/[\s^2^(Fo^2^)+(0.1763P)^2^+4.0062P] where P=(Fo^2^+2Fc^2^)/3'
_refine_ls_weighting_scheme      calc
_refine_ls_wR_factor_gt          0.2832
_refine_ls_wR_factor_ref         0.2940
_refine_special_details          
;
Disorder:
PF6 counter ion is disordered in the structure and is located onto 
two different sites. Occupancies were fixed to 0.5 each but one PF6 
is still slightly disordered around its position. This later was split 
onto 2 parts with fixed occupancies 0.25-0.25. 
Finally, the total count of PF6 counter ion is 1.
A solvent propionitrile molecule is disordered and occupancies 
where fixed to the best value that gives reasonable ADPs. 
Another disordered propionitrile molecule was found very close to 
(and slightly superimposed with) a disordered Tert-butyl-methyl-ether 
and a PF6 ion. Occupancies of both ether and propionitrile were fixed 
to 0.25 each and were refined with isotropic ADPs. 
Finally, in total, we obtain the following chemical formula moiety:
C87H86N13S, F6P, C3H5N, 0.25(C5H12O)

;
_olex2_refinement_description    
;
1. Fixed Uiso
 At 1.2 times of:
  All C(H) groups, All C(H,H) groups, All C(H,H,H,H) groups
 At 1.5 times of:
  All C(H,H,H) groups
2. Restrained distances
 P3-F13 = P3-F14 = P3-F15 = P3-F16 = P3-F17 = P3-F18
 1.65 with sigma of 0.02
 P2-F7 = P2-F8 = P2-F9 = P2-F10 = P2-F11 = P2-F12
 1.65 with sigma of 0.02
 F14-F17
 2.2 with sigma of 0.04
 F13-F15 \\sim F14-F16 \\sim F18-F17
 with sigma of 0.05
 P3-F13 \\sim P3-F14 \\sim P3-F15 \\sim P3-F16 \\sim P3-F17 \\sim P3-F18
 with sigma of 0.02
 F13-F14 \\sim F13-F16 \\sim F13-F17 \\sim F13-F18 \\sim F15-F14 \\sim F15-F16
\\sim F15-F17 \\sim F15-F18
 with sigma of 0.04
 F7-F8 \\sim F9-F10 \\sim F11-F12
 with sigma of 0.05
 P2-F7 \\sim P2-F8 \\sim P2-F9 \\sim P2-F10 \\sim P2-F11 \\sim P2-F12
 with sigma of 0.02
 F7-F8 \\sim F7-F9 \\sim F7-F10 \\sim F7-F11 \\sim F9-F8 \\sim F9-F10 \\sim
F9-F11 \\sim F9-F12
 with sigma of 0.04
3. Uiso/Uaniso restraints and constraints
P3 \\sim F13 \\sim F14 \\sim F15 \\sim F16 \\sim F17 \\sim F18: within 2A with
sigma of 0.04 and sigma for terminal atoms of 0.08 within 2A
P2 \\sim F7 \\sim F8 \\sim F9 \\sim F10 \\sim F11 \\sim F12: within 2A with
sigma of 0.04 and sigma for terminal atoms of 0.08 within 2A
Uanis(P2) = Uanis(P3)
Uanis(F7) = Uanis(F14)
Uanis(F18) = Uanis(F9)
Uanis(F12) = Uanis(F13)
Uanis(F10) = Uanis(F15)
Uanis(F8) = Uanis(F16)
Uanis(F11) = Uanis(F17)
4. Rigid body (RIGU) restrains
 P3, F13, F14, F15, F16, F17, F18
 with sigma for 1-2 distances of 0.004 and sigma for 1-3 distances of 0.004
 P2, F7, F8, F9, F10, F11, F12
 with sigma for 1-2 distances of 0.004 and sigma for 1-3 distances of 0.004
5. Others
 Sof(H68C)=Sof(H68D)=Sof(C69B)=Sof(H69C)=Sof(H69D)=Sof(H70C)=Sof(H70D)=1-FVAR(1)
 Sof(H68A)=Sof(H68B)=Sof(C69)=Sof(H69A)=Sof(H69B)=Sof(H70A)=Sof(H70B)=FVAR(1)
 Sof(H85C)=Sof(H85D)=Sof(C86B)=Sof(H86D)=Sof(H86E)=Sof(H86F)=1-FVAR(2)
 Sof(H85A)=Sof(H85B)=Sof(C86)=Sof(H86A)=Sof(H86B)=Sof(H86C)=FVAR(2)
 Fixed Sof: P1(0.5) F1(0.5) F2(0.5) F3(0.5) F4(0.5) F5(0.5) F6(0.5) N1S(0.75)
 C2S(0.75) C3S(0.75) H3SC(0.25) H3SD(0.25) H3SA(0.5) H3SB(0.5) C4S(0.25)
 H4SA(0.25) H4SB(0.25) H4SC(0.25) C5S(0.5) H5SA(0.5) H5SB(0.5) H5SC(0.5)
 C90(0.5) H90C(0.25) H90D(0.25) H90E(0.25) H90A(0.25) H90B(0.25) O88(0.25)
 C89(0.25) N14(0.25) P2(0.25) F7(0.25) F8(0.25) F9(0.25) F10(0.25) F11(0.25)
 F12(0.25) P3(0.25) F13(0.25) F14(0.25) F15(0.25) F16(0.25) F17(0.25) F18(0.25)
 C91(0.25) H91A(0.25) H91B(0.25) H91C(0.25) C92(0.25) C93(0.25) H93A(0.25)
 H93B(0.25) H93C(0.25) C88(0.25) H88A(0.25) H88B(0.25) H88C(0.25) C94(0.25)
 H94A(0.25) H94B(0.25) H94C(0.25)
6.a Secondary CH2 refined with riding coordinates:
 C15(H15A,H15B), C37(H37A,H37B), C65(H65A,H65B), C66(H66A,H66B), C68(H68A,
 H68B), C68(H68C,H68D), C69(H69A,H69B), C69B(H69C,H69D), C70(H70A,H70B),
 C70(H70C,H70D), C84(H84A,H84B), C85(H85A,H85B), C85(H85C,H85D), C3S(H3SC,H3SD),
  C3S(H3SA,H3SB), C90(H90A,H90B)
6.b Aromatic/amide H refined with riding coordinates:
 C3(H3), C5(H5), C6(H6), C9(H9), C11(H11), C12(H12), C17(H17), C22(H22),
 C23(H23), C25(H25), C27(H27), C31(H31), C33(H33), C34(H34), C39(H39), C43(H43),
  C44(H44), C46(H46), C47(H47), C50(H50), C53(H53), C54(H54), C60(H60),
 C61(H61), C62(H62), C63(H63), C72(H72), C73(H73), C79(H79), C80(H80), C81(H81),
  C82(H82)
6.c Idealised Me refined as rotating group:
 C1(H1A,H1B,H1C), C87(H87A,H87B,H87C), C14(H14A,H14B,H14C), C20(H20A,H20B,
 H20C), C36(H36A,H36B,H36C), C49(H49A,H49B,H49C), C57(H57A,H57B,H57C), C58(H58A,
 H58B,H58C), C67(H67A,H67B,H67C), C76(H76A,H76B,H76C), C77(H77A,H77B,H77C),
 C86(H86A,H86B,H86C), C86B(H86D,H86E,H86F), C4S(H4SA,H4SB,H4SC), C5S(H5SA,H5SB,
 H5SC), C90(H90C,H90D,H90E), C91(H91A,H91B,H91C), C93(H93A,H93B,H93C), C88(H88A,
 H88B,H88C), C94(H94A,H94B,H94C)
;
_atom_sites_solution_hydrogens   geom
_atom_sites_solution_primary     dual
_atom_sites_solution_secondary   difmap
loop_
_atom_site_label
_atom_site_type_symbol
_atom_site_fract_x
_atom_site_fract_y
_atom_site_fract_z
_atom_site_U_iso_or_equiv
_atom_site_adp_type
_atom_site_occupancy
_atom_site_site_symmetry_order
_atom_site_calc_flag
_atom_site_refinement_flags_posn
_atom_site_refinement_flags_adp
_atom_site_refinement_flags_occupancy
_atom_site_disorder_assembly
_atom_site_disorder_group
S1 S 0.61025(5) 0.86417(4) 0.44001(4) 0.0453(2) Uani 1 1 d . . . . .
N1 N 0.6261(2) 0.66051(17) -0.20090(15) 0.0515(6) Uani 1 1 d . . . . .
N2 N 0.5501(2) 0.66091(18) -0.01132(16) 0.0545(6) Uani 1 1 d . . . . .
N3 N 0.47346(19) 0.60556(15) -0.05814(14) 0.0474(6) Uani 1 1 d . . . . .
N4 N 0.4871(2) 0.65748(18) 0.36721(15) 0.0551(6) Uani 1 1 d . . . . .
N5 N 0.5605(2) 0.51918(17) 0.40585(14) 0.0532(6) Uani 1 1 d . . . . .
N6 N 0.6789(2) 0.57846(15) 0.46528(13) 0.0467(5) Uani 1 1 d . . . . .
N7 N 0.8278(2) 0.56491(18) 0.58010(15) 0.0533(6) Uani 1 1 d . . . . .
N8 N 0.8493(2) 0.47238(16) 0.52124(14) 0.0524(6) Uani 1 1 d . . . . .
N9 N 0.8962(2) 0.4628(3) 0.94873(17) 0.0731(9) Uani 1 1 d . . . . .
N10 N 0.9737(2) 0.5807(3) 0.90097(17) 0.0820(11) Uani 1 1 d . . . . .
N11 N 0.8553(2) 0.6277(2) 1.02964(19) 0.0765(10) Uani 1 1 d . . . . .
N12 N 0.9832(3) 0.8871(4) 0.1438(3) 0.123(2) Uani 1 1 d . . . . .
N13 N 0.4991(2) 0.85558(16) 0.77913(15) 0.0510(6) Uani 1 1 d . . . . .
C1 C 0.8801(3) 0.6993(3) -0.3324(2) 0.0734(11) Uani 1 1 d . . . . .
H1A H 0.939949 0.661838 -0.320212 0.110 Uiso 1 1 calc R U . . .
H1B H 0.891196 0.760017 -0.353933 0.110 Uiso 1 1 calc R U . . .
H1C H 0.864135 0.684830 -0.368825 0.110 Uiso 1 1 calc R U . . .
C87 C 1.0067(4) 0.6618(4) 0.8915(2) 0.1003(18) Uani 1 1 d . . . . .
H87A H 1.020225 0.654699 0.937766 0.151 Uiso 1 1 calc R U . . .
H87B H 0.954570 0.710774 0.880624 0.151 Uiso 1 1 calc R U . . .
H87C H 1.067025 0.672808 0.849950 0.151 Uiso 1 1 calc R U . . .
C2 C 0.7961(3) 0.6857(2) -0.2629(2) 0.0568(8) Uani 1 1 d . . . . .
C3 C 0.7043(3) 0.6728(2) -0.26086(19) 0.0528(7) Uani 1 1 d . . . . .
H3 H 0.696917 0.672897 -0.305494 0.063 Uiso 1 1 calc R U . . .
C4 C 0.6371(2) 0.65885(18) -0.13718(18) 0.0481(7) Uani 1 1 d . . . . .
C5 C 0.7259(3) 0.6722(2) -0.1339(2) 0.0573(8) Uani 1 1 d . . . . .
H5 H 0.731834 0.671887 -0.088699 0.069 Uiso 1 1 calc R U . . .
C6 C 0.8043(3) 0.6857(2) -0.1970(2) 0.0620(9) Uani 1 1 d . . . . .
H6 H 0.864920 0.695245 -0.195499 0.074 Uiso 1 1 calc R U . . .
C7 C 0.5536(2) 0.64297(19) -0.06988(18) 0.0495(7) Uani 1 1 d . . . . .
C8 C 0.4636(3) 0.6337(2) 0.04187(19) 0.0534(7) Uani 1 1 d . . . . .
C9 C 0.4240(3) 0.6328(3) 0.1152(2) 0.0629(9) Uani 1 1 d . . . . .
H9 H 0.456189 0.656087 0.135141 0.075 Uiso 1 1 calc R U . . .
C10 C 0.3373(3) 0.5975(3) 0.1586(2) 0.0625(9) Uani 1 1 d . . . . .
C11 C 0.2894(3) 0.5650(2) 0.1273(2) 0.0560(8) Uani 1 1 d . . . . .
H11 H 0.229321 0.542098 0.157253 0.067 Uiso 1 1 calc R U . . .
C12 C 0.3264(2) 0.5653(2) 0.05500(18) 0.0510(7) Uani 1 1 d . . . . .
H12 H 0.293177 0.543470 0.034668 0.061 Uiso 1 1 calc R U . . .
C13 C 0.4147(2) 0.59902(19) 0.01331(17) 0.0475(7) Uani 1 1 d . . . . .
C14 C 0.4507(3) 0.5739(2) -0.10682(18) 0.0522(7) Uani 1 1 d . . . . .
H14A H 0.411319 0.526155 -0.076001 0.078 Uiso 1 1 calc R U . . .
H14B H 0.512450 0.553237 -0.138149 0.078 Uiso 1 1 calc R U . . .
H14C H 0.413177 0.621061 -0.138909 0.078 Uiso 1 1 calc R U . . .
C15 C 0.2906(3) 0.5919(4) 0.2398(2) 0.0807(13) Uani 1 1 d . . . . .
H15A H 0.250765 0.648415 0.240185 0.097 Uiso 1 1 calc R U . . .
H15B H 0.244796 0.547874 0.264684 0.097 Uiso 1 1 calc R U . . .
C16 C 0.3630(3) 0.5691(3) 0.2854(2) 0.0699(11) Uani 1 1 d . . . . .
C17 C 0.3821(3) 0.6320(3) 0.3040(2) 0.0645(9) Uani 1 1 d . . . . .
H17 H 0.349837 0.689877 0.288930 0.077 Uiso 1 1 calc R U . . .
C18 C 0.4507(3) 0.6069(2) 0.34576(18) 0.0576(8) Uani 1 1 d . . . . .
C19 C 0.5526(2) 0.6032(2) 0.40244(17) 0.0492(7) Uani 1 1 d . . . . .
C20 C 0.6254(3) 0.4412(2) 0.4369(2) 0.0609(8) Uani 1 1 d . . . . .
H20A H 0.690004 0.439884 0.400084 0.091 Uiso 1 1 calc R U . . .
H20B H 0.595937 0.389780 0.448981 0.091 Uiso 1 1 calc R U . . .
H20C H 0.633753 0.441512 0.482607 0.091 Uiso 1 1 calc R U . . .
C21 C 0.4960(3) 0.5217(2) 0.36845(18) 0.0563(8) Uani 1 1 d . . . . .
C22 C 0.4775(3) 0.4580(3) 0.3499(2) 0.0679(10) Uani 1 1 d . . . . .
H22 H 0.509134 0.399910 0.365431 0.081 Uiso 1 1 calc R U . . .
C23 C 0.4117(3) 0.4837(3) 0.3085(2) 0.0727(11) Uani 1 1 d . . . . .
H23 H 0.398109 0.442053 0.294638 0.087 Uiso 1 1 calc R U . . .
C24 C 0.6096(2) 0.63421(18) 0.43245(15) 0.0435(6) Uani 1 1 d . . . . .
C25 C 0.5881(2) 0.72117(18) 0.42482(15) 0.0421(6) Uani 1 1 d . . . . .
H25 H 0.538380 0.758285 0.401499 0.051 Uiso 1 1 calc R U . . .
C26 C 0.6405(2) 0.75285(17) 0.45187(14) 0.0396(5) Uani 1 1 d . . . . .
C27 C 0.7113(2) 0.69604(18) 0.48712(15) 0.0414(6) Uani 1 1 d . . . . .
H27 H 0.747396 0.715547 0.507110 0.050 Uiso 1 1 calc R U . . .
C28 C 0.7279(2) 0.60973(18) 0.49233(15) 0.0427(6) Uani 1 1 d . . . . .
C29 C 0.8014(2) 0.54950(19) 0.53130(16) 0.0468(6) Uani 1 1 d . . . . .
C30 C 0.8957(3) 0.4932(2) 0.60460(18) 0.0567(8) Uani 1 1 d . . . . .
C31 C 0.9467(3) 0.4728(3) 0.6581(2) 0.0706(10) Uani 1 1 d . . . . .
H31 H 0.936711 0.510493 0.684385 0.085 Uiso 1 1 calc R U . . .
C32 C 1.0114(3) 0.3970(3) 0.6717(2) 0.0814(13) Uani 1 1 d . . . . .
C33 C 1.0263(3) 0.3426(3) 0.6328(2) 0.0837(14) Uani 1 1 d . . . . .
H33 H 1.072705 0.291409 0.642328 0.100 Uiso 1 1 calc R U . . .
C34 C 0.9762(3) 0.3597(3) 0.5804(2) 0.0737(11) Uani 1 1 d . . . . .
H34 H 0.986332 0.321505 0.554512 0.088 Uiso 1 1 calc R U . . .
C35 C 0.9102(3) 0.4362(2) 0.56801(18) 0.0574(8) Uani 1 1 d . . . . .
C36 C 0.8469(3) 0.4347(3) 0.4696(2) 0.0692(10) Uani 1 1 d . . . . .
H36A H 0.912600 0.404516 0.452642 0.104 Uiso 1 1 calc R U . . .
H36B H 0.827591 0.480688 0.426320 0.104 Uiso 1 1 calc R U . . .
H36C H 0.798813 0.393368 0.495082 0.104 Uiso 1 1 calc R U . . .
C37 C 1.0718(4) 0.3690(4) 0.7277(3) 0.109(2) Uani 1 1 d . . . . .
H37A H 1.061336 0.309058 0.762218 0.131 Uiso 1 1 calc R U . . .
H37B H 1.142791 0.367725 0.699861 0.131 Uiso 1 1 calc R U . . .
C38 C 1.0485(3) 0.4252(4) 0.7737(2) 0.0930(17) Uani 1 1 d . . . . .
C39 C 0.9815(3) 0.4095(4) 0.8421(2) 0.0895(15) Uani 1 1 d . . . . .
H39 H 0.948267 0.359940 0.863698 0.107 Uiso 1 1 calc R U . . .
C40 C 0.9616(3) 0.4654(3) 0.8804(2) 0.0766(12) Uani 1 1 d . . . . .
C41 C 0.9057(3) 0.5324(3) 0.9588(2) 0.0746(12) Uani 1 1 d . . . . .
C42 C 1.0102(3) 0.5372(4) 0.8499(2) 0.0899(16) Uani 1 1 d . . . . .
C43 C 1.0804(4) 0.5567(5) 0.7795(2) 0.114(2) Uani 1 1 d . . . . .
H43 H 1.114197 0.605833 0.758232 0.137 Uiso 1 1 calc R U . . .
C44 C 1.0965(4) 0.4993(5) 0.7436(2) 0.116(2) Uani 1 1 d . . . . .
H44 H 1.142845 0.510315 0.695604 0.139 Uiso 1 1 calc R U . . .
C45 C 0.8452(3) 0.5537(3) 1.02493(19) 0.0648(10) Uani 1 1 d . . . . .
C46 C 0.7784(3) 0.4997(3) 1.0805(2) 0.0699(10) Uani 1 1 d . . . . .
H46 H 0.771928 0.448185 1.076211 0.084 Uiso 1 1 calc R U . . .
C47 C 0.7222(3) 0.5214(3) 1.1412(2) 0.0759(12) Uani 1 1 d . . . . .
H47 H 0.675881 0.485012 1.179387 0.091 Uiso 1 1 calc R U . . .
C48 C 0.7319(3) 0.5963(3) 1.1477(2) 0.0750(11) Uani 1 1 d . . . . .
C49 C 0.6731(4) 0.6220(4) 1.2149(3) 0.1018(16) Uani 1 1 d . . . . .
H49A H 0.690302 0.677110 1.208144 0.153 Uiso 1 1 calc R U . . .
H49B H 0.688383 0.577051 1.260196 0.153 Uiso 1 1 calc R U . . .
H49C H 0.602267 0.628572 1.219966 0.153 Uiso 1 1 calc R U . . .
C50 C 0.7991(3) 0.6470(3) 1.0903(2) 0.0734(10) Uani 1 1 d . . . . .
H50 H 0.806120 0.698793 1.093889 0.088 Uiso 1 1 calc R U . . .
C51 C 0.7149(2) 0.88487(18) 0.45472(18) 0.0475(7) Uani 1 1 d . . . . .
C52 C 0.8056(2) 0.8906(2) 0.3965(2) 0.0558(8) Uani 1 1 d . . . . .
C53 C 0.8117(2) 0.8901(2) 0.3274(2) 0.0554(8) Uani 1 1 d . . . . .
H53 H 0.751377 0.890324 0.319093 0.066 Uiso 1 1 calc R U . . .
C54 C 0.8971(3) 0.8894(3) 0.2684(3) 0.0735(11) Uani 1 1 d . . . . .
H54 H 0.958243 0.889355 0.275605 0.088 Uiso 1 1 calc R U . . .
C55 C 0.8987(3) 0.8889(3) 0.2008(3) 0.0778(11) Uani 1 1 d . . . . .
C56 C 0.8111(3) 0.8965(2) 0.1723(2) 0.0606(8) Uani 1 1 d . . . . .
C57 C 0.7520(3) 0.9876(2) 0.1617(2) 0.0680(10) Uani 1 1 d . . . . .
H57A H 0.716333 0.992379 0.210903 0.102 Uiso 1 1 calc R U . . .
H57B H 0.704528 0.997440 0.133831 0.102 Uiso 1 1 calc R U . . .
H57C H 0.797404 1.031165 0.133759 0.102 Uiso 1 1 calc R U . . .
C58 C 0.7424(3) 0.8272(2) 0.2195(3) 0.0721(10) Uani 1 1 d . . . . .
H58A H 0.707838 0.833773 0.268140 0.108 Uiso 1 1 calc R U . . .
H58B H 0.781430 0.769588 0.227271 0.108 Uiso 1 1 calc R U . . .
H58C H 0.693961 0.833869 0.193405 0.108 Uiso 1 1 calc R U . . .
C59 C 0.8640(3) 0.8883(3) 0.0960(3) 0.0760(11) Uani 1 1 d . . . . .
C60 C 0.8262(4) 0.8889(3) 0.0419(3) 0.0841(13) Uani 1 1 d . . . . .
H60 H 0.756879 0.895557 0.049485 0.101 Uiso 1 1 calc R U . . .
C61 C 0.8924(5) 0.8797(3) -0.0239(3) 0.1058(19) Uani 1 1 d . . . . .
H61 H 0.868026 0.878547 -0.061164 0.127 Uiso 1 1 calc R U . . .
C62 C 0.9929(6) 0.8721(5) -0.0354(4) 0.132(3) Uani 1 1 d . . . . .
H62 H 1.036769 0.863687 -0.079796 0.159 Uiso 1 1 calc R U . . .
C63 C 1.0312(5) 0.8763(6) 0.0158(4) 0.145(3) Uani 1 1 d . . . . .
H63 H 1.100248 0.874892 0.006184 0.175 Uiso 1 1 calc R U . . .
C64 C 0.9649(4) 0.8829(4) 0.0824(3) 0.1068(19) Uani 1 1 d . . . . .
C65 C 1.0900(5) 0.9032(4) 0.1400(4) 0.117(2) Uani 1 1 d . . . . .
H65A H 1.128053 0.932442 0.087908 0.141 Uiso 1 1 calc R U . . .
H65B H 1.084178 0.936676 0.171402 0.141 Uiso 1 1 calc R U . . .
C66 C 1.1308(8) 0.8166(4) 0.1697(4) 0.156(3) Uani 1 1 d . . . . .
H66A H 1.133280 0.781606 0.140422 0.188 Uiso 1 1 calc R U . . .
H66B H 1.097037 0.788225 0.223247 0.188 Uiso 1 1 calc R U . . .
C67 C 1.2479(5) 0.8408(7) 0.1563(7) 0.188(5) Uani 1 1 d . . . . .
H67A H 1.248017 0.851627 0.200011 0.282 Uiso 1 1 calc R U . . .
H67B H 1.262442 0.892443 0.111368 0.282 Uiso 1 1 calc R U . . .
H67C H 1.298299 0.791678 0.150154 0.282 Uiso 1 1 calc R U . . .
C68 C 0.8962(3) 0.8973(4) 0.4138(3) 0.0892(14) Uani 1 1 d . . . . .
H68A H 0.944225 0.926817 0.366779 0.107 Uiso 0.583(12) 1 calc R U P A 1
H68B H 0.928639 0.838629 0.438004 0.107 Uiso 0.583(12) 1 calc R U P A 1
H68C H 0.953135 0.861329 0.391106 0.107 Uiso 0.417(12) 1 calc R U P A 2
H68D H 0.909492 0.958173 0.387613 0.107 Uiso 0.417(12) 1 calc R U P A 2
C69 C 0.8628(6) 0.9507(6) 0.4680(4) 0.075(3) Uani 0.583(12) 1 d . . P A 1
H69A H 0.921013 0.950877 0.482429 0.090 Uiso 0.583(12) 1 calc R U P A 1
H69B H 0.839569 1.011441 0.440175 0.090 Uiso 0.583(12) 1 calc R U P A 1
C69B C 0.8951(7) 0.8751(7) 0.4836(5) 0.064(3) Uani 0.417(12) 1 d . . P A 2
H69C H 0.952142 0.894692 0.485402 0.077 Uiso 0.417(12) 1 calc R U P A 2
H69D H 0.901954 0.811125 0.507248 0.077 Uiso 0.417(12) 1 calc R U P A 2
C70 C 0.7883(3) 0.9190(3) 0.5328(2) 0.0734(11) Uani 1 1 d . . . . .
H70A H 0.761396 0.963508 0.556488 0.088 Uiso 0.583(12) 1 calc R U P A 1
H70B H 0.818071 0.867324 0.568147 0.088 Uiso 0.583(12) 1 calc R U P A 1
H70C H 0.785694 0.896084 0.586601 0.088 Uiso 0.417(12) 1 calc R U P A 2
H70D H 0.784679 0.982831 0.513984 0.088 Uiso 0.417(12) 1 calc R U P A 2
C71 C 0.7034(3) 0.89435(19) 0.52199(19) 0.0512(7) Uani 1 1 d . . . . .
C72 C 0.6159(2) 0.87808(18) 0.58118(18) 0.0497(7) Uani 1 1 d . . . . .
H72 H 0.564122 0.863665 0.571625 0.060 Uiso 1 1 calc R U . . .
C73 C 0.5977(3) 0.88096(19) 0.65159(19) 0.0524(7) Uani 1 1 d . . . . .
H73 H 0.645678 0.900712 0.660849 0.063 Uiso 1 1 calc R U . . .
C74 C 0.5131(2) 0.85657(18) 0.70974(18) 0.0490(7) Uani 1 1 d . . . . .
C75 C 0.4231(3) 0.82686(19) 0.70858(19) 0.0522(7) Uani 1 1 d . . . . .
C76 C 0.3670(3) 0.9008(2) 0.6556(2) 0.0657(9) Uani 1 1 d . . . . .
H76A H 0.407450 0.912502 0.603646 0.099 Uiso 1 1 calc R U . . .
H76B H 0.353469 0.953171 0.667970 0.099 Uiso 1 1 calc R U . . .
H76C H 0.304445 0.883713 0.661667 0.099 Uiso 1 1 calc R U . . .
C77 C 0.4506(3) 0.7444(2) 0.6885(2) 0.0555(8) Uani 1 1 d . . . . .
H77A H 0.487440 0.758461 0.635459 0.083 Uiso 1 1 calc R U . . .
H77B H 0.390215 0.721842 0.697608 0.083 Uiso 1 1 calc R U . . .
H77C H 0.491785 0.700505 0.719561 0.083 Uiso 1 1 calc R U . . .
C78 C 0.3616(3) 0.8067(2) 0.7891(2) 0.0562(8) Uani 1 1 d . . . . .
C79 C 0.2723(3) 0.7739(2) 0.8259(3) 0.0682(10) Uani 1 1 d . . . . .
H79 H 0.237998 0.762383 0.799429 0.082 Uiso 1 1 calc R U . . .
C80 C 0.2340(3) 0.7581(3) 0.9025(3) 0.0741(11) Uani 1 1 d . . . . .
H80 H 0.173598 0.734573 0.928746 0.089 Uiso 1 1 calc R U . . .
C81 C 0.2832(3) 0.7765(2) 0.9407(2) 0.0688(10) Uani 1 1 d . . . . .
H81 H 0.255653 0.765174 0.992898 0.083 Uiso 1 1 calc R U . . .
C82 C 0.3717(3) 0.8110(2) 0.9049(2) 0.0610(8) Uani 1 1 d . . . . .
H82 H 0.404820 0.824521 0.930963 0.073 Uiso 1 1 calc R U . . .
C83 C 0.4093(2) 0.82476(19) 0.82842(19) 0.0527(7) Uani 1 1 d . . . . .
C84 C 0.5662(3) 0.8826(2) 0.8031(2) 0.0587(8) Uani 1 1 d . . . . .
H84A H 0.634549 0.873854 0.771740 0.070 Uiso 1 1 calc R U . . .
H84B H 0.564440 0.845558 0.855701 0.070 Uiso 1 1 calc R U . . .
C85 C 0.5394(4) 0.9766(3) 0.7971(3) 0.0827(13) Uani 1 1 d . . . . .
H85A H 0.473899 0.982388 0.833099 0.099 Uiso 0.613(11) 1 calc R U P B 1
H85B H 0.587753 0.989628 0.814193 0.099 Uiso 0.613(11) 1 calc R U P B 1
H85C H 0.523341 1.011059 0.748751 0.099 Uiso 0.387(11) 1 calc R U P B 2
H85D H 0.478368 0.981427 0.837440 0.099 Uiso 0.387(11) 1 calc R U P B 2
C86 C 0.5352(7) 1.0405(4) 0.7280(4) 0.082(2) Uani 0.613(11) 1 d . . P B 1
H86A H 0.483784 1.032138 0.711560 0.122 Uiso 0.613(11) 1 calc R U P B 1
H86B H 0.599320 1.036558 0.691124 0.122 Uiso 0.613(11) 1 calc R U P B 1
H86C H 0.519686 1.097654 0.732616 0.122 Uiso 0.613(11) 1 calc R U P B 1
C86B C 0.6139(11) 1.0168(11) 0.8018(9) 0.109(6) Uani 0.387(11) 1 d . . P B 2
H86D H 0.596013 1.079905 0.784297 0.163 Uiso 0.387(11) 1 calc R U P B 2
H86E H 0.678826 1.001590 0.770264 0.163 Uiso 0.387(11) 1 calc R U P B 2
H86F H 0.616430 0.995574 0.853886 0.163 Uiso 0.387(11) 1 calc R U P B 2
P1 P 0.1675(2) 0.7682(2) 0.63315(16) 0.0909(8) Uani 0.5 1 d . . P C 1
F1 F 0.2703(6) 0.7836(7) 0.5753(5) 0.154(3) Uani 0.5 1 d . . P C 1
F2 F 0.0596(4) 0.7524(4) 0.6942(4) 0.1026(17) Uani 0.5 1 d . . P C 1
F3 F 0.1142(5) 0.8391(5) 0.5723(4) 0.115(2) Uani 0.5 1 d . . P C 1
F4 F 0.1611(5) 0.6944(5) 0.6085(4) 0.1060(18) Uani 0.5 1 d . . P C 1
F5 F 0.1682(6) 0.8360(6) 0.6651(5) 0.144(3) Uani 0.5 1 d . . P C 1
F6 F 0.2184(5) 0.7027(6) 0.6956(4) 0.132(3) Uani 0.5 1 d . . P C 1
N1S N 0.4139(7) 0.9566(6) -0.0214(5) 0.139(3) Uani 0.75 1 d . . P . .
C2S C 0.4759(7) 0.9091(5) 0.0025(5) 0.106(2) Uani 0.75 1 d . . P F .
C3S C 0.5803(12) 0.8390(7) 0.0145(7) 0.166(6) Uani 0.75 1 d . . P . .
H3SC H 0.591197 0.838873 0.059959 0.199 Uiso 0.25 1 calc R U P D 2
H3SD H 0.563979 0.780818 0.027264 0.199 Uiso 0.25 1 calc R U P D 2
H3SA H 0.641760 0.865633 -0.014792 0.199 Uiso 0.5 1 calc R U P E 1
H3SB H 0.584001 0.785027 0.006065 0.199 Uiso 0.5 1 calc R U P E 1
C4S C 0.6714(18) 0.8445(11) -0.0384(14) 0.092(7) Uani 0.25 1 d . . P F 2
H4SA H 0.677044 0.811893 -0.069890 0.138 Uiso 0.25 1 calc R U P F 2
H4SB H 0.724056 0.820005 -0.012903 0.138 Uiso 0.25 1 calc R U P F 2
H4SC H 0.677650 0.905339 -0.069678 0.138 Uiso 0.25 1 calc R U P F 2
C5S C 0.5462(9) 0.8267(7) 0.1078(8) 0.113(4) Uani 0.5 1 d . . P F 1
H5SA H 0.569887 0.871729 0.113379 0.170 Uiso 0.5 1 calc R U P F 1
H5SB H 0.575223 0.769476 0.136202 0.170 Uiso 0.5 1 calc R U P F 1
H5SC H 0.473923 0.832019 0.126778 0.170 Uiso 0.5 1 calc R U P F 1
C90 C 0.2575(8) 0.7871(7) 0.4146(6) 0.085(2) Uiso 0.5 1 d . . P . .
H90C H 0.245522 0.750155 0.392973 0.127 Uiso 0.25 1 calc R U P G 2
H90D H 0.324811 0.802024 0.390081 0.127 Uiso 0.25 1 calc R U P G 2
H90E H 0.209843 0.840166 0.407106 0.127 Uiso 0.25 1 calc R U P G 2
H90A H 0.308311 0.739981 0.402641 0.101 Uiso 0.25 1 calc R U P H 1
H90B H 0.221002 0.763554 0.468209 0.101 Uiso 0.25 1 calc R U P H 1
O88 O 0.2456(9) 0.7387(8) 0.4980(7) 0.082(3) Uiso 0.25 1 d . . P I 2
C89 C 0.1888(10) 0.8126(9) 0.3694(8) 0.057(3) Uiso 0.25 1 d . . P I 1
N14 N 0.1466(12) 0.8334(10) 0.3266(9) 0.084(4) Uiso 0.25 1 d . . P I 1
P2 P -0.1076(6) 0.9238(5) 0.7274(4) 0.0758(15) Uani 0.25 1 d D U P J 2
F7 F -0.0428(9) 0.9483(9) 0.6456(6) 0.103(3) Uani 0.25 1 d D U P J 2
F8 F -0.1310(10) 0.8709(11) 0.8106(6) 0.105(3) Uani 0.25 1 d D U P J 2
F9 F -0.2015(10) 0.9038(13) 0.7168(7) 0.075(2) Uani 0.25 1 d D U P J 2
F10 F -0.0452(8) 0.8225(7) 0.7385(6) 0.097(2) Uani 0.25 1 d D U P J 2
F11 F -0.0257(12) 0.9224(9) 0.7647(9) 0.123(4) Uani 0.25 1 d D U P J 2
F12 F -0.1285(12) 1.0260(7) 0.7075(11) 0.144(4) Uani 0.25 1 d D U P J 2
P3 P -0.1371(6) 0.9447(5) 0.7368(4) 0.0758(15) Uani 0.25 1 d D U P K 3
F13 F -0.2223(10) 1.0156(8) 0.7524(9) 0.144(4) Uani 0.25 1 d D U P K 3
F14 F -0.0939(10) 1.0035(8) 0.6527(6) 0.103(3) Uani 0.25 1 d D U P K 3
F15 F -0.0458(8) 0.8798(7) 0.7184(6) 0.097(2) Uani 0.25 1 d D U P K 3
F16 F -0.1850(10) 0.8809(10) 0.8173(6) 0.105(3) Uani 0.25 1 d D U P K 3
F17 F -0.0623(12) 0.9731(10) 0.7610(9) 0.123(4) Uani 0.25 1 d D U P K 3
F18 F -0.1874(11) 0.9115(13) 0.6966(7) 0.075(2) Uani 0.25 1 d D U P K 3
C91 C 0.3068(14) 0.8513(12) 0.5025(11) 0.080(4) Uiso 0.25 1 d . . P I 2
H91A H 0.364416 0.810988 0.516301 0.120 Uiso 0.25 1 calc R U P I 2
H91B H 0.288208 0.894072 0.527048 0.120 Uiso 0.25 1 calc R U P I 2
H91C H 0.323288 0.881085 0.447965 0.120 Uiso 0.25 1 calc R U P I 2
C92 C 0.2187(13) 0.8001(12) 0.5280(10) 0.074(4) Uiso 0.25 1 d . . P I 2
C93 C 0.1227(15) 0.8646(14) 0.5082(13) 0.088(5) Uiso 0.25 1 d . . P I 2
H93A H 0.139649 0.901628 0.455185 0.133 Uiso 0.25 1 calc R U P I 2
H93B H 0.098519 0.900884 0.539309 0.133 Uiso 0.25 1 calc R U P I 2
H93C H 0.071062 0.830998 0.518095 0.133 Uiso 0.25 1 calc R U P I 2
C88 C 0.310(2) 0.8618(17) 0.4028(15) 0.113(7) Uiso 0.25 1 d . . P I 1
H88A H 0.361813 0.873374 0.355164 0.170 Uiso 0.25 1 calc R U P I 1
H88B H 0.339390 0.845372 0.443992 0.170 Uiso 0.25 1 calc R U P I 1
H88C H 0.261548 0.914113 0.401570 0.170 Uiso 0.25 1 calc R U P I 1
C94 C 0.241(3) 0.720(3) 0.624(2) 0.145(11) Uiso 0.25 1 d . . P I 2
H94A H 0.182900 0.690479 0.654575 0.218 Uiso 0.25 1 calc R U P I 2
H94B H 0.253124 0.752049 0.649640 0.218 Uiso 0.25 1 calc R U P I 2
H94C H 0.298955 0.676875 0.615029 0.218 Uiso 0.25 1 calc R U P I 2

loop_
_atom_site_aniso_label
_atom_site_aniso_U_11
_atom_site_aniso_U_22
_atom_site_aniso_U_33
_atom_site_aniso_U_23
_atom_site_aniso_U_13
_atom_site_aniso_U_12
S1 0.0486(4) 0.0412(4) 0.0548(4) -0.0196(3) -0.0263(3) 0.0012(3)
N1 0.0603(15) 0.0479(13) 0.0565(15) -0.0127(11) -0.0318(13) -0.0117(11)
N2 0.0630(16) 0.0573(15) 0.0592(15) -0.0208(12) -0.0307(13) -0.0148(12)
N3 0.0593(14) 0.0417(12) 0.0542(14) -0.0142(10) -0.0331(12) -0.0081(10)
N4 0.0693(17) 0.0601(15) 0.0533(15) -0.0235(12) -0.0313(13) -0.0115(13)
N5 0.0758(18) 0.0509(14) 0.0456(13) -0.0177(11) -0.0244(12) -0.0175(12)
N6 0.0645(15) 0.0425(12) 0.0412(12) -0.0152(10) -0.0237(11) -0.0074(11)
N7 0.0614(15) 0.0564(15) 0.0496(14) -0.0216(12) -0.0320(12) 0.0074(12)
N8 0.0639(16) 0.0442(13) 0.0480(13) -0.0152(11) -0.0221(12) 0.0016(11)
N9 0.0564(17) 0.105(3) 0.0524(16) -0.0084(16) -0.0294(14) -0.0148(17)
N10 0.0657(19) 0.129(3) 0.0421(15) 0.0023(17) -0.0287(14) -0.034(2)
N11 0.0633(18) 0.089(2) 0.0632(19) 0.0069(17) -0.0308(16) -0.0250(17)
N12 0.052(2) 0.213(6) 0.111(3) -0.094(4) -0.010(2) 0.017(3)
N13 0.0618(15) 0.0415(12) 0.0581(15) -0.0213(11) -0.0258(12) -0.0016(11)
C1 0.066(2) 0.082(3) 0.070(2) -0.009(2) -0.0300(19) -0.0221(19)
C87 0.089(3) 0.145(5) 0.054(2) 0.012(2) -0.029(2) -0.061(3)
C2 0.0588(18) 0.0466(16) 0.066(2) -0.0053(14) -0.0344(16) -0.0103(14)
C3 0.0626(19) 0.0487(16) 0.0561(17) -0.0114(13) -0.0323(15) -0.0120(14)
C4 0.0590(17) 0.0382(13) 0.0568(17) -0.0106(12) -0.0343(14) -0.0072(12)
C5 0.0637(19) 0.0574(18) 0.0633(19) -0.0130(15) -0.0402(17) -0.0113(15)
C6 0.0605(19) 0.065(2) 0.069(2) -0.0095(16) -0.0391(17) -0.0165(16)
C7 0.0601(17) 0.0405(14) 0.0607(18) -0.0146(13) -0.0362(15) -0.0060(12)
C8 0.0650(19) 0.0517(16) 0.0591(18) -0.0194(14) -0.0328(15) -0.0119(14)
C9 0.069(2) 0.078(2) 0.068(2) -0.0358(18) -0.0301(17) -0.0203(18)
C10 0.068(2) 0.081(2) 0.061(2) -0.0336(18) -0.0293(17) -0.0171(18)
C11 0.0633(19) 0.0587(18) 0.0609(19) -0.0194(15) -0.0325(16) -0.0136(15)
C12 0.0670(19) 0.0481(15) 0.0535(17) -0.0142(13) -0.0360(15) -0.0128(14)
C13 0.0596(17) 0.0433(14) 0.0525(16) -0.0145(12) -0.0333(14) -0.0072(12)
C14 0.0660(19) 0.0522(16) 0.0533(17) -0.0175(13) -0.0308(15) -0.0144(14)
C15 0.074(2) 0.131(4) 0.069(2) -0.053(3) -0.020(2) -0.036(2)
C16 0.073(2) 0.108(3) 0.0540(19) -0.040(2) -0.0148(17) -0.037(2)
C17 0.069(2) 0.087(3) 0.0586(19) -0.0343(18) -0.0264(17) -0.0181(19)
C18 0.069(2) 0.073(2) 0.0492(17) -0.0275(15) -0.0212(15) -0.0216(17)
C19 0.0625(18) 0.0527(16) 0.0432(15) -0.0184(13) -0.0211(13) -0.0139(14)
C20 0.083(2) 0.0479(17) 0.0606(19) -0.0186(15) -0.0252(17) -0.0160(16)
C21 0.073(2) 0.0622(19) 0.0468(16) -0.0225(14) -0.0172(15) -0.0246(16)
C22 0.091(3) 0.072(2) 0.060(2) -0.0283(17) -0.0194(19) -0.034(2)
C23 0.093(3) 0.086(3) 0.066(2) -0.038(2) -0.021(2) -0.036(2)
C24 0.0561(16) 0.0470(14) 0.0346(13) -0.0147(11) -0.0185(12) -0.0102(12)
C25 0.0483(15) 0.0468(14) 0.0360(13) -0.0129(11) -0.0184(11) -0.0075(11)
C26 0.0468(14) 0.0402(13) 0.0351(12) -0.0139(10) -0.0146(11) -0.0058(11)
C27 0.0511(15) 0.0430(14) 0.0378(13) -0.0152(11) -0.0206(11) -0.0058(11)
C28 0.0543(16) 0.0438(14) 0.0360(13) -0.0156(11) -0.0200(12) -0.0031(12)
C29 0.0572(17) 0.0439(14) 0.0414(14) -0.0143(12) -0.0217(13) -0.0002(12)
C30 0.0587(18) 0.0613(19) 0.0445(16) -0.0147(14) -0.0242(14) 0.0080(15)
C31 0.063(2) 0.091(3) 0.0511(18) -0.0219(18) -0.0287(16) 0.0138(19)
C32 0.063(2) 0.107(3) 0.0476(18) -0.014(2) -0.0243(17) 0.022(2)
C33 0.069(2) 0.079(3) 0.061(2) -0.002(2) -0.0196(19) 0.022(2)
C34 0.074(2) 0.057(2) 0.065(2) -0.0099(17) -0.0189(19) 0.0121(18)
C35 0.0610(19) 0.0506(17) 0.0472(16) -0.0083(13) -0.0178(14) 0.0032(14)
C36 0.081(2) 0.061(2) 0.076(2) -0.0366(19) -0.028(2) 0.0028(18)
C37 0.080(3) 0.156(5) 0.060(2) -0.024(3) -0.039(2) 0.039(3)
C38 0.056(2) 0.150(5) 0.0443(19) -0.003(2) -0.0272(17) -0.001(3)
C39 0.064(2) 0.135(4) 0.055(2) -0.016(2) -0.0377(19) 0.011(2)
C40 0.056(2) 0.119(3) 0.0423(17) -0.004(2) -0.0287(16) -0.011(2)
C41 0.056(2) 0.108(3) 0.0522(19) 0.003(2) -0.0341(16) -0.024(2)
C42 0.061(2) 0.150(4) 0.0421(19) -0.002(2) -0.0292(17) -0.019(3)
C43 0.071(3) 0.209(7) 0.041(2) -0.002(3) -0.0255(19) -0.042(3)
C44 0.068(3) 0.220(7) 0.0363(19) -0.027(3) -0.0262(19) 0.003(4)
C45 0.0534(18) 0.092(3) 0.0500(18) -0.0053(17) -0.0294(15) -0.0235(17)
C46 0.065(2) 0.097(3) 0.057(2) -0.0163(19) -0.0249(17) -0.034(2)
C47 0.066(2) 0.113(3) 0.061(2) -0.026(2) -0.0150(18) -0.044(2)
C48 0.065(2) 0.102(3) 0.066(2) -0.022(2) -0.0237(18) -0.027(2)
C49 0.095(3) 0.133(5) 0.095(3) -0.055(3) -0.014(3) -0.036(3)
C50 0.069(2) 0.084(3) 0.067(2) -0.014(2) -0.0265(19) -0.021(2)
C51 0.0545(16) 0.0364(13) 0.0601(17) -0.0171(12) -0.0285(14) -0.0021(12)
C52 0.0495(16) 0.0520(17) 0.077(2) -0.0300(16) -0.0260(16) -0.0011(13)
C53 0.0494(16) 0.0480(16) 0.074(2) -0.0290(15) -0.0207(15) 0.0022(13)
C54 0.0465(18) 0.095(3) 0.090(3) -0.052(2) -0.0170(18) 0.0016(18)
C55 0.054(2) 0.095(3) 0.090(3) -0.053(2) -0.0162(19) 0.0108(19)
C56 0.0577(19) 0.0531(18) 0.070(2) -0.0301(16) -0.0172(16) 0.0085(14)
C57 0.067(2) 0.0543(19) 0.074(2) -0.0291(17) -0.0134(18) 0.0095(16)
C58 0.082(3) 0.056(2) 0.085(3) -0.0237(19) -0.040(2) 0.0003(18)
C59 0.083(3) 0.063(2) 0.080(3) -0.039(2) -0.024(2) 0.0184(19)
C60 0.106(3) 0.068(2) 0.081(3) -0.035(2) -0.031(3) 0.007(2)
C61 0.149(5) 0.083(3) 0.082(3) -0.046(3) -0.036(3) 0.026(3)
C62 0.140(6) 0.149(6) 0.096(4) -0.080(4) -0.033(4) 0.062(5)
C63 0.098(4) 0.212(8) 0.103(4) -0.087(5) -0.017(4) 0.054(5)
C64 0.079(3) 0.147(5) 0.095(3) -0.075(4) -0.024(3) 0.036(3)
C65 0.148(6) 0.077(3) 0.095(4) -0.017(3) -0.015(4) -0.010(3)
C66 0.250(10) 0.077(4) 0.102(5) -0.015(3) -0.030(5) -0.013(5)
C67 0.063(3) 0.189(9) 0.278(12) -0.066(8) -0.025(5) -0.018(4)
C68 0.061(2) 0.112(4) 0.134(4) -0.076(3) -0.039(3) -0.003(2)
C69 0.073(4) 0.097(6) 0.078(5) -0.039(4) -0.022(3) -0.034(4)
C69B 0.056(5) 0.082(7) 0.065(5) -0.026(5) -0.022(4) -0.019(4)
C70 0.088(3) 0.074(2) 0.080(3) -0.024(2) -0.040(2) -0.031(2)
C71 0.0656(19) 0.0398(14) 0.0599(18) -0.0161(13) -0.0320(15) -0.0083(13)
C72 0.0653(18) 0.0365(13) 0.0582(17) -0.0167(12) -0.0314(15) -0.0046(12)
C73 0.0677(19) 0.0419(15) 0.0598(18) -0.0178(13) -0.0320(16) -0.0074(13)
C74 0.0642(18) 0.0352(13) 0.0578(17) -0.0193(12) -0.0305(15) 0.0008(12)
C75 0.0617(18) 0.0416(15) 0.0631(19) -0.0196(13) -0.0320(15) -0.0005(13)
C76 0.074(2) 0.0489(17) 0.081(2) -0.0192(17) -0.045(2) 0.0049(16)
C77 0.068(2) 0.0427(15) 0.067(2) -0.0208(14) -0.0314(16) -0.0068(14)
C78 0.0585(18) 0.0405(15) 0.074(2) -0.0222(14) -0.0284(16) 0.0034(13)
C79 0.060(2) 0.0562(19) 0.093(3) -0.0315(19) -0.028(2) 0.0013(16)
C80 0.062(2) 0.058(2) 0.095(3) -0.027(2) -0.015(2) -0.0022(17)
C81 0.065(2) 0.0531(19) 0.076(2) -0.0243(17) -0.0125(18) 0.0054(16)
C82 0.069(2) 0.0450(16) 0.070(2) -0.0243(15) -0.0245(17) 0.0062(15)
C83 0.0585(18) 0.0383(14) 0.0637(19) -0.0210(13) -0.0236(15) 0.0041(13)
C84 0.069(2) 0.0613(19) 0.0609(19) -0.0295(16) -0.0264(16) -0.0088(16)
C85 0.080(3) 0.068(2) 0.121(4) -0.056(3) -0.024(3) -0.012(2)
C86 0.122(6) 0.056(4) 0.085(5) -0.031(3) -0.049(4) -0.001(4)
C86B 0.107(10) 0.136(12) 0.130(12) -0.092(11) -0.003(9) -0.055(9)
P1 0.0809(15) 0.1017(18) 0.0878(16) -0.0098(14) -0.0330(13) -0.0347(14)
F1 0.116(6) 0.167(8) 0.126(6) -0.008(6) -0.013(5) -0.031(5)
F2 0.091(4) 0.126(5) 0.104(4) -0.045(4) -0.025(3) -0.032(3)
F3 0.121(5) 0.109(5) 0.117(5) -0.040(4) -0.050(4) 0.006(4)
F4 0.098(4) 0.126(5) 0.107(4) -0.057(4) -0.040(3) 0.006(3)
F5 0.109(5) 0.194(8) 0.184(8) -0.104(7) -0.052(5) -0.031(5)
F6 0.119(5) 0.174(7) 0.109(5) 0.000(4) -0.054(4) -0.079(5)
N1S 0.152(7) 0.153(7) 0.126(6) -0.016(5) -0.068(5) -0.056(6)
C2S 0.110(6) 0.096(5) 0.124(6) -0.017(4) -0.059(5) -0.032(4)
C3S 0.265(15) 0.123(7) 0.149(9) 0.027(6) -0.129(10) -0.115(9)
C4S 0.142(17) 0.059(9) 0.133(17) -0.037(10) -0.112(16) 0.000(10)
C5S 0.129(9) 0.073(6) 0.192(13) -0.067(7) -0.107(9) 0.018(6)
P2 0.106(4) 0.082(3) 0.058(2) -0.0303(18) -0.014(3) -0.044(3)
F7 0.101(7) 0.110(7) 0.088(4) -0.016(5) -0.008(4) -0.054(5)
F8 0.118(8) 0.160(6) 0.057(3) -0.035(3) -0.020(5) -0.065(7)
F9 0.093(5) 0.111(5) 0.022(7) -0.017(5) 0.002(5) -0.054(4)
F10 0.088(4) 0.115(6) 0.079(5) -0.013(5) -0.011(4) -0.051(5)
F11 0.168(9) 0.129(9) 0.123(5) -0.046(8) -0.051(6) -0.087(8)
F12 0.136(7) 0.115(5) 0.182(10) -0.081(6) -0.003(7) -0.030(5)
P3 0.106(4) 0.082(3) 0.058(2) -0.0303(18) -0.014(3) -0.044(3)
F13 0.136(7) 0.115(5) 0.182(10) -0.081(6) -0.003(7) -0.030(5)
F14 0.101(7) 0.110(7) 0.088(4) -0.016(5) -0.008(4) -0.054(5)
F15 0.088(4) 0.115(6) 0.079(5) -0.013(5) -0.011(4) -0.051(5)
F16 0.118(8) 0.160(6) 0.057(3) -0.035(3) -0.020(5) -0.065(7)
F17 0.168(9) 0.129(9) 0.123(5) -0.046(8) -0.051(6) -0.087(8)
F18 0.093(5) 0.111(5) 0.022(7) -0.017(5) 0.002(5) -0.054(4)

_geom_special_details            
;
 All esds (except the esd in the dihedral angle between two l.s. planes)
 are estimated using the full covariance matrix.  The cell esds are taken
 into account individually in the estimation of esds in distances, angles
 and torsion angles; correlations between esds in cell parameters are only
 used when they are defined by crystal symmetry.  An approximate (isotropic)
 treatment of cell esds is used for estimating esds involving l.s. planes.
;
loop_
_geom_bond_atom_site_label_1
_geom_bond_atom_site_label_2
_geom_bond_distance
_geom_bond_site_symmetry_2
_geom_bond_publ_flag
S1 C26 1.769(3) . ?
S1 C51 1.794(3) . ?
N1 C3 1.334(4) . ?
N1 C4 1.348(4) . ?
N2 C7 1.328(4) . ?
N2 C8 1.385(4) . ?
N3 C7 1.376(4) . ?
N3 C13 1.382(4) . ?
N3 C14 1.464(4) . ?
N4 C18 1.388(4) . ?
N4 C19 1.323(4) . ?
N5 C19 1.384(4) . ?
N5 C20 1.461(5) . ?
N5 C21 1.382(4) . ?
N6 C24 1.348(4) . ?
N6 C28 1.345(4) . ?
N7 C29 1.316(4) . ?
N7 C30 1.392(4) . ?
N8 C29 1.381(4) . ?
N8 C35 1.374(4) . ?
N8 C36 1.453(4) . ?
N9 C40 1.376(5) . ?
N9 C41 1.334(6) . ?
N10 C87 1.500(7) . ?
N10 C41 1.365(5) . ?
N10 C42 1.398(7) . ?
N11 C45 1.353(6) . ?
N11 C50 1.340(6) . ?
N12 C55 1.370(6) . ?
N12 C64 1.398(7) . ?
N12 C65 1.617(9) . ?
N13 C74 1.347(4) . ?
N13 C83 1.416(4) . ?
N13 C84 1.467(4) . ?
C1 H1A 0.9800 . ?
C1 H1B 0.9800 . ?
C1 H1C 0.9800 . ?
C1 C2 1.492(6) . ?
C87 H87A 0.9800 . ?
C87 H87B 0.9800 . ?
C87 H87C 0.9800 . ?
C2 C3 1.393(4) . ?
C2 C6 1.386(5) . ?
C3 H3 0.9500 . ?
C4 C5 1.397(4) . ?
C4 C7 1.462(5) . ?
C5 H5 0.9500 . ?
C5 C6 1.371(5) . ?
C6 H6 0.9500 . ?
C8 C9 1.395(5) . ?
C8 C13 1.408(4) . ?
C9 H9 0.9500 . ?
C9 C10 1.386(5) . ?
C10 C11 1.415(4) . ?
C10 C15 1.524(5) . ?
C11 H11 0.9500 . ?
C11 C12 1.377(5) . ?
C12 H12 0.9500 . ?
C12 C13 1.389(5) . ?
C14 H14A 0.9800 . ?
C14 H14B 0.9800 . ?
C14 H14C 0.9800 . ?
C15 H15A 0.9900 . ?
C15 H15B 0.9900 . ?
C15 C16 1.513(5) . ?
C16 C17 1.392(5) . ?
C16 C23 1.407(6) . ?
C17 H17 0.9500 . ?
C17 C18 1.402(5) . ?
C18 C21 1.388(5) . ?
C19 C24 1.478(4) . ?
C20 H20A 0.9800 . ?
C20 H20B 0.9800 . ?
C20 H20C 0.9800 . ?
C21 C22 1.399(4) . ?
C22 H22 0.9500 . ?
C22 C23 1.361(6) . ?
C23 H23 0.9500 . ?
C24 C25 1.390(4) . ?
C25 H25 0.9500 . ?
C25 C26 1.388(4) . ?
C26 C27 1.393(4) . ?
C27 H27 0.9500 . ?
C27 C28 1.396(4) . ?
C28 C29 1.475(4) . ?
C30 C31 1.403(5) . ?
C30 C35 1.387(5) . ?
C31 H31 0.9500 . ?
C31 C32 1.376(6) . ?
C32 C33 1.385(7) . ?
C32 C37 1.525(6) . ?
C33 H33 0.9500 . ?
C33 C34 1.386(6) . ?
C34 H34 0.9500 . ?
C34 C35 1.393(5) . ?
C36 H36A 0.9800 . ?
C36 H36B 0.9800 . ?
C36 H36C 0.9800 . ?
C37 H37A 0.9900 . ?
C37 H37B 0.9900 . ?
C37 C38 1.503(8) . ?
C38 C39 1.360(6) . ?
C38 C44 1.411(9) . ?
C39 H39 0.9500 . ?
C39 C40 1.384(7) . ?
C40 C42 1.383(7) . ?
C41 C45 1.459(6) . ?
C42 C43 1.405(6) . ?
C43 H43 0.9500 . ?
C43 C44 1.378(10) . ?
C44 H44 0.9500 . ?
C45 C46 1.387(5) . ?
C46 H46 0.9500 . ?
C46 C47 1.359(6) . ?
C47 H47 0.9500 . ?
C47 C48 1.385(6) . ?
C48 C49 1.510(7) . ?
C48 C50 1.374(6) . ?
C49 H49A 0.9800 . ?
C49 H49B 0.9800 . ?
C49 H49C 0.9800 . ?
C50 H50 0.9500 . ?
C51 C52 1.429(5) . ?
C51 C71 1.391(4) . ?
C52 C53 1.379(5) . ?
C52 C68 1.519(5) . ?
C53 H53 0.9500 . ?
C53 C54 1.398(5) . ?
C54 H54 0.9500 . ?
C54 C55 1.371(6) . ?
C55 C56 1.530(6) . ?
C56 C57 1.539(5) . ?
C56 C58 1.529(6) . ?
C56 C59 1.521(5) . ?
C57 H57A 0.9800 . ?
C57 H57B 0.9800 . ?
C57 H57C 0.9800 . ?
C58 H58A 0.9800 . ?
C58 H58B 0.9800 . ?
C58 H58C 0.9800 . ?
C59 C60 1.384(7) . ?
C59 C64 1.382(7) . ?
C60 H60 0.9500 . ?
C60 C61 1.395(7) . ?
C61 H61 0.9500 . ?
C61 C62 1.378(10) . ?
C62 H62 0.9500 . ?
C62 C63 1.373(10) . ?
C63 H63 0.9500 . ?
C63 C64 1.392(7) . ?
C65 H65A 0.9900 . ?
C65 H65B 0.9900 . ?
C65 C66 1.402(9) . ?
C66 H66A 0.9900 . ?
C66 H66B 0.9900 . ?
C66 C67 1.760(12) . ?
C67 H67A 0.9800 . ?
C67 H67B 0.9800 . ?
C67 H67C 0.9800 . ?
C68 H68A 0.9900 . ?
C68 H68B 0.9900 . ?
C68 H68C 0.9900 . ?
C68 H68D 0.9900 . ?
C68 C69 1.582(9) . ?
C68 C69B 1.305(10) . ?
C69 H69A 0.9900 . ?
C69 H69B 0.9900 . ?
C69 C70 1.390(8) . ?
C69B H69C 0.9900 . ?
C69B H69D 0.9900 . ?
C69B C70 1.706(11) . ?
C70 H70A 0.9900 . ?
C70 H70B 0.9900 . ?
C70 H70C 0.9900 . ?
C70 H70D 0.9900 . ?
C70 C71 1.512(5) . ?
C71 C72 1.412(5) . ?
C72 H72 0.9500 . ?
C72 C73 1.382(5) . ?
C73 H73 0.9500 . ?
C73 C74 1.393(5) . ?
C74 C75 1.533(4) . ?
C75 C76 1.542(4) . ?
C75 C77 1.542(4) . ?
C75 C78 1.510(5) . ?
C76 H76A 0.9800 . ?
C76 H76B 0.9800 . ?
C76 H76C 0.9800 . ?
C77 H77A 0.9800 . ?
C77 H77B 0.9800 . ?
C77 H77C 0.9800 . ?
C78 C79 1.386(5) . ?
C78 C83 1.385(5) . ?
C79 H79 0.9500 . ?
C79 C80 1.393(6) . ?
C80 H80 0.9500 . ?
C80 C81 1.384(6) . ?
C81 H81 0.9500 . ?
C81 C82 1.388(6) . ?
C82 H82 0.9500 . ?
C82 C83 1.396(5) . ?
C84 H84A 0.9900 . ?
C84 H84B 0.9900 . ?
C84 C85 1.514(5) . ?
C85 H85A 0.9900 . ?
C85 H85B 0.9900 . ?
C85 H85C 0.9900 . ?
C85 H85D 0.9900 . ?
C85 C86 1.391(9) . ?
C85 C86B 1.472(12) . ?
C86 H86A 0.9800 . ?
C86 H86B 0.9800 . ?
C86 H86C 0.9800 . ?
C86B H86D 0.9800 . ?
C86B H86E 0.9800 . ?
C86B H86F 0.9800 . ?
P1 F1 1.556(9) . ?
P1 F2 1.635(7) . ?
P1 F3 1.596(7) . ?
P1 F4 1.569(7) . ?
P1 F5 1.547(8) . ?
P1 F6 1.572(8) . ?
N1S C2S 1.144(11) . ?
C2S C3S 1.695(17) . ?
C3S H3SC 0.9900 . ?
C3S H3SD 0.9900 . ?
C3S H3SA 0.9900 . ?
C3S H3SB 0.9900 . ?
C3S C4S 1.38(3) . ?
C3S C5S 1.721(18) . ?
C4S H4SA 0.9800 . ?
C4S H4SB 0.9800 . ?
C4S H4SC 0.9800 . ?
C5S H5SA 0.9800 . ?
C5S H5SB 0.9800 . ?
C5S H5SC 0.9800 . ?
C90 H90C 0.9800 . ?
C90 H90D 0.9800 . ?
C90 H90E 0.9800 . ?
C90 H90A 0.9900 . ?
C90 H90B 0.9900 . ?
C90 O88 1.518(16) . ?
C90 C89 1.457(17) . ?
C90 C88 1.55(3) . ?
O88 C92 1.33(2) . ?
C89 N14 1.12(2) . ?
P2 F7 1.542(9) . ?
P2 F8 1.517(9) . ?
P2 F9 1.593(10) . ?
P2 F10 1.696(10) . ?
P2 F11 1.612(10) . ?
P2 F12 1.592(10) . ?
F8 F11 1.740(19) . ?
P3 F13 1.539(10) . ?
P3 F14 1.581(9) . ?
P3 F15 1.538(10) . ?
P3 F16 1.579(9) . ?
P3 F17 1.583(9) . ?
P3 F18 1.593(10) . ?
C91 H91A 0.9800 . ?
C91 H91B 0.9800 . ?
C91 H91C 0.9800 . ?
C91 C92 1.56(3) . ?
C92 C93 1.60(3) . ?
C92 C94 1.95(4) . ?
C93 H93A 0.9800 . ?
C93 H93B 0.9800 . ?
C93 H93C 0.9800 . ?
C88 H88A 0.9800 . ?
C88 H88B 0.9800 . ?
C88 H88C 0.9800 . ?
C94 H94A 0.9800 . ?
C94 H94B 0.9800 . ?
C94 H94C 0.9800 . ?

loop_
_geom_angle_atom_site_label_1
_geom_angle_atom_site_label_2
_geom_angle_atom_site_label_3
_geom_angle
_geom_angle_site_symmetry_1
_geom_angle_site_symmetry_3
_geom_angle_publ_flag
C26 S1 C51 102.14(13) . . ?
C3 N1 C4 117.6(3) . . ?
C7 N2 C8 105.3(3) . . ?
C7 N3 C13 106.5(2) . . ?
C7 N3 C14 130.0(3) . . ?
C13 N3 C14 123.5(3) . . ?
C19 N4 C18 104.8(3) . . ?
C19 N5 C20 130.4(3) . . ?
C21 N5 C19 105.9(3) . . ?
C21 N5 C20 123.6(3) . . ?
C28 N6 C24 117.3(2) . . ?
C29 N7 C30 104.5(3) . . ?
C29 N8 C36 130.6(3) . . ?
C35 N8 C29 106.1(3) . . ?
C35 N8 C36 123.2(3) . . ?
C41 N9 C40 105.1(4) . . ?
C41 N10 C87 129.7(4) . . ?
C41 N10 C42 104.9(4) . . ?
C42 N10 C87 125.4(4) . . ?
C50 N11 C45 117.9(3) . . ?
C55 N12 C64 112.2(4) . . ?
C55 N12 C65 125.4(5) . . ?
C64 N12 C65 121.8(5) . . ?
C74 N13 C83 111.6(3) . . ?
C74 N13 C84 125.9(3) . . ?
C83 N13 C84 122.5(3) . . ?
H1A C1 H1B 109.5 . . ?
H1A C1 H1C 109.5 . . ?
H1B C1 H1C 109.5 . . ?
C2 C1 H1A 109.5 . . ?
C2 C1 H1B 109.5 . . ?
C2 C1 H1C 109.5 . . ?
N10 C87 H87A 109.5 . . ?
N10 C87 H87B 109.5 . . ?
N10 C87 H87C 109.5 . . ?
H87A C87 H87B 109.5 . . ?
H87A C87 H87C 109.5 . . ?
H87B C87 H87C 109.5 . . ?
C3 C2 C1 121.5(3) . . ?
C6 C2 C1 122.3(3) . . ?
C6 C2 C3 116.2(3) . . ?
N1 C3 C2 124.8(3) . . ?
N1 C3 H3 117.6 . . ?
C2 C3 H3 117.6 . . ?
N1 C4 C5 121.8(3) . . ?
N1 C4 C7 118.9(3) . . ?
C5 C4 C7 119.2(3) . . ?
C4 C5 H5 120.6 . . ?
C6 C5 C4 118.8(3) . . ?
C6 C5 H5 120.6 . . ?
C2 C6 H6 119.6 . . ?
C5 C6 C2 120.7(3) . . ?
C5 C6 H6 119.6 . . ?
N2 C7 N3 112.7(3) . . ?
N2 C7 C4 122.0(3) . . ?
N3 C7 C4 125.3(3) . . ?
N2 C8 C9 130.8(3) . . ?
N2 C8 C13 109.7(3) . . ?
C9 C8 C13 119.5(3) . . ?
C8 C9 H9 120.4 . . ?
C10 C9 C8 119.3(3) . . ?
C10 C9 H9 120.4 . . ?
C9 C10 C11 119.4(3) . . ?
C9 C10 C15 122.6(3) . . ?
C11 C10 C15 117.9(3) . . ?
C10 C11 H11 118.7 . . ?
C12 C11 C10 122.7(3) . . ?
C12 C11 H11 118.7 . . ?
C11 C12 H12 121.6 . . ?
C11 C12 C13 116.7(3) . . ?
C13 C12 H12 121.6 . . ?
N3 C13 C8 105.8(3) . . ?
N3 C13 C12 131.8(3) . . ?
C12 C13 C8 122.4(3) . . ?
N3 C14 H14A 109.5 . . ?
N3 C14 H14B 109.5 . . ?
N3 C14 H14C 109.5 . . ?
H14A C14 H14B 109.5 . . ?
H14A C14 H14C 109.5 . . ?
H14B C14 H14C 109.5 . . ?
C10 C15 H15A 108.5 . . ?
C10 C15 H15B 108.5 . . ?
H15A C15 H15B 107.5 . . ?
C16 C15 C10 115.1(3) . . ?
C16 C15 H15A 108.5 . . ?
C16 C15 H15B 108.5 . . ?
C17 C16 C15 120.4(4) . . ?
C17 C16 C23 120.0(3) . . ?
C23 C16 C15 119.6(4) . . ?
C16 C17 H17 121.2 . . ?
C16 C17 C18 117.7(4) . . ?
C18 C17 H17 121.2 . . ?
N4 C18 C17 129.1(4) . . ?
N4 C18 C21 110.4(3) . . ?
C21 C18 C17 120.5(3) . . ?
N4 C19 N5 112.8(3) . . ?
N4 C19 C24 120.7(3) . . ?
N5 C19 C24 126.5(3) . . ?
N5 C20 H20A 109.5 . . ?
N5 C20 H20B 109.5 . . ?
N5 C20 H20C 109.5 . . ?
H20A C20 H20B 109.5 . . ?
H20A C20 H20C 109.5 . . ?
H20B C20 H20C 109.5 . . ?
N5 C21 C18 106.1(3) . . ?
N5 C21 C22 131.5(4) . . ?
C18 C21 C22 122.3(3) . . ?
C21 C22 H22 121.8 . . ?
C23 C22 C21 116.4(4) . . ?
C23 C22 H22 121.8 . . ?
C16 C23 H23 118.5 . . ?
C22 C23 C16 123.1(3) . . ?
C22 C23 H23 118.5 . . ?
N6 C24 C19 119.7(3) . . ?
N6 C24 C25 123.2(2) . . ?
C25 C24 C19 117.1(3) . . ?
C24 C25 H25 120.6 . . ?
C26 C25 C24 118.8(3) . . ?
C26 C25 H25 120.6 . . ?
C25 C26 S1 116.7(2) . . ?
C25 C26 C27 118.9(2) . . ?
C27 C26 S1 124.4(2) . . ?
C26 C27 H27 120.8 . . ?
C26 C27 C28 118.3(2) . . ?
C28 C27 H27 120.8 . . ?
N6 C28 C27 123.4(3) . . ?
N6 C28 C29 118.6(2) . . ?
C27 C28 C29 118.0(2) . . ?
N7 C29 N8 113.1(3) . . ?
N7 C29 C28 122.2(3) . . ?
N8 C29 C28 124.7(3) . . ?
N7 C30 C31 130.2(3) . . ?
C35 C30 N7 110.3(3) . . ?
C35 C30 C31 119.6(3) . . ?
C30 C31 H31 120.7 . . ?
C32 C31 C30 118.6(4) . . ?
C32 C31 H31 120.7 . . ?
C31 C32 C33 120.4(4) . . ?
C31 C32 C37 123.1(5) . . ?
C33 C32 C37 116.4(4) . . ?
C32 C33 H33 118.6 . . ?
C32 C33 C34 122.7(4) . . ?
C34 C33 H33 118.6 . . ?
C33 C34 H34 122.0 . . ?
C33 C34 C35 116.0(4) . . ?
C35 C34 H34 122.0 . . ?
N8 C35 C30 106.1(3) . . ?
N8 C35 C34 131.3(4) . . ?
C30 C35 C34 122.6(4) . . ?
N8 C36 H36A 109.5 . . ?
N8 C36 H36B 109.5 . . ?
N8 C36 H36C 109.5 . . ?
H36A C36 H36B 109.5 . . ?
H36A C36 H36C 109.5 . . ?
H36B C36 H36C 109.5 . . ?
C32 C37 H37A 108.4 . . ?
C32 C37 H37B 108.4 . . ?
H37A C37 H37B 107.5 . . ?
C38 C37 C32 115.4(4) . . ?
C38 C37 H37A 108.4 . . ?
C38 C37 H37B 108.4 . . ?
C39 C38 C37 123.3(6) . . ?
C39 C38 C44 118.2(6) . . ?
C44 C38 C37 118.6(5) . . ?
C38 C39 H39 119.9 . . ?
C38 C39 C40 120.1(6) . . ?
C40 C39 H39 119.9 . . ?
N9 C40 C39 129.7(5) . . ?
N9 C40 C42 109.8(5) . . ?
C42 C40 C39 120.5(4) . . ?
N9 C41 N10 113.3(4) . . ?
N9 C41 C45 121.5(4) . . ?
N10 C41 C45 125.2(5) . . ?
N10 C42 C43 131.2(6) . . ?
C40 C42 N10 106.9(4) . . ?
C40 C42 C43 121.9(6) . . ?
C42 C43 H43 122.5 . . ?
C44 C43 C42 115.1(6) . . ?
C44 C43 H43 122.5 . . ?
C38 C44 H44 117.9 . . ?
C43 C44 C38 124.2(5) . . ?
C43 C44 H44 117.9 . . ?
N11 C45 C41 118.3(4) . . ?
N11 C45 C46 121.5(4) . . ?
C46 C45 C41 120.2(4) . . ?
C45 C46 H46 120.4 . . ?
C47 C46 C45 119.1(4) . . ?
C47 C46 H46 120.4 . . ?
C46 C47 H47 119.7 . . ?
C46 C47 C48 120.5(4) . . ?
C48 C47 H47 119.7 . . ?
C47 C48 C49 122.5(4) . . ?
C50 C48 C47 117.2(4) . . ?
C50 C48 C49 120.3(5) . . ?
C48 C49 H49A 109.5 . . ?
C48 C49 H49B 109.5 . . ?
C48 C49 H49C 109.5 . . ?
H49A C49 H49B 109.5 . . ?
H49A C49 H49C 109.5 . . ?
H49B C49 H49C 109.5 . . ?
N11 C50 C48 123.8(4) . . ?
N11 C50 H50 118.1 . . ?
C48 C50 H50 118.1 . . ?
C52 C51 S1 118.0(2) . . ?
C71 C51 S1 118.3(3) . . ?
C71 C51 C52 123.7(3) . . ?
C51 C52 C68 117.0(3) . . ?
C53 C52 C51 122.1(3) . . ?
C53 C52 C68 120.9(4) . . ?
C52 C53 H53 116.4 . . ?
C52 C53 C54 127.1(3) . . ?
C54 C53 H53 116.4 . . ?
C53 C54 H54 117.7 . . ?
C55 C54 C53 124.5(4) . . ?
C55 C54 H54 117.7 . . ?
N12 C55 C54 123.7(4) . . ?
N12 C55 C56 107.7(4) . . ?
C54 C55 C56 128.4(3) . . ?
C55 C56 C57 109.0(3) . . ?
C58 C56 C55 116.1(3) . . ?
C58 C56 C57 110.4(3) . . ?
C59 C56 C55 101.2(3) . . ?
C59 C56 C57 109.5(3) . . ?
C59 C56 C58 110.2(3) . . ?
C56 C57 H57A 109.5 . . ?
C56 C57 H57B 109.5 . . ?
C56 C57 H57C 109.5 . . ?
H57A C57 H57B 109.5 . . ?
H57A C57 H57C 109.5 . . ?
H57B C57 H57C 109.5 . . ?
C56 C58 H58A 109.5 . . ?
C56 C58 H58B 109.5 . . ?
C56 C58 H58C 109.5 . . ?
H58A C58 H58B 109.5 . . ?
H58A C58 H58C 109.5 . . ?
H58B C58 H58C 109.5 . . ?
C60 C59 C56 130.3(4) . . ?
C64 C59 C56 109.8(4) . . ?
C64 C59 C60 119.9(4) . . ?
C59 C60 H60 120.8 . . ?
C59 C60 C61 118.4(5) . . ?
C61 C60 H60 120.8 . . ?
C60 C61 H61 119.7 . . ?
C62 C61 C60 120.6(6) . . ?
C62 C61 H61 119.7 . . ?
C61 C62 H62 119.2 . . ?
C63 C62 C61 121.6(5) . . ?
C63 C62 H62 119.2 . . ?
C62 C63 H63 121.3 . . ?
C62 C63 C64 117.4(7) . . ?
C64 C63 H63 121.3 . . ?
C59 C64 N12 108.6(4) . . ?
C59 C64 C63 122.0(6) . . ?
C63 C64 N12 129.4(6) . . ?
N12 C65 H65A 112.0 . . ?
N12 C65 H65B 112.0 . . ?
H65A C65 H65B 109.7 . . ?
C66 C65 N12 98.6(6) . . ?
C66 C65 H65A 112.0 . . ?
C66 C65 H65B 112.0 . . ?
C65 C66 H66A 112.7 . . ?
C65 C66 H66B 112.7 . . ?
C65 C66 C67 95.0(6) . . ?
H66A C66 H66B 110.2 . . ?
C67 C66 H66A 112.7 . . ?
C67 C66 H66B 112.7 . . ?
C66 C67 H67A 109.5 . . ?
C66 C67 H67B 109.5 . . ?
C66 C67 H67C 109.5 . . ?
H67A C67 H67B 109.5 . . ?
H67A C67 H67C 109.5 . . ?
H67B C67 H67C 109.5 . . ?
C52 C68 H68A 109.9 . . ?
C52 C68 H68B 109.9 . . ?
C52 C68 H68C 107.6 . . ?
C52 C68 H68D 107.6 . . ?
C52 C68 C69 108.8(4) . . ?
H68A C68 H68B 108.3 . . ?
H68C C68 H68D 107.0 . . ?
C69 C68 H68A 109.9 . . ?
C69 C68 H68B 109.9 . . ?
C69B C68 C52 119.0(6) . . ?
C69B C68 H68C 107.6 . . ?
C69B C68 H68D 107.6 . . ?
C68 C69 H69A 108.6 . . ?
C68 C69 H69B 108.6 . . ?
H69A C69 H69B 107.6 . . ?
C70 C69 C68 114.4(6) . . ?
C70 C69 H69A 108.6 . . ?
C70 C69 H69B 108.6 . . ?
C68 C69B H69C 109.3 . . ?
C68 C69B H69D 109.3 . . ?
C68 C69B C70 111.7(7) . . ?
H69C C69B H69D 107.9 . . ?
C70 C69B H69C 109.3 . . ?
C70 C69B H69D 109.3 . . ?
C69 C70 H70A 108.4 . . ?
C69 C70 H70B 108.4 . . ?
C69 C70 C71 115.6(4) . . ?
C69B C70 H70C 110.3 . . ?
C69B C70 H70D 110.3 . . ?
H70A C70 H70B 107.4 . . ?
H70C C70 H70D 108.5 . . ?
C71 C70 C69B 107.2(4) . . ?
C71 C70 H70A 108.4 . . ?
C71 C70 H70B 108.4 . . ?
C71 C70 H70C 110.3 . . ?
C71 C70 H70D 110.3 . . ?
C51 C71 C70 119.0(3) . . ?
C51 C71 C72 121.4(3) . . ?
C72 C71 C70 119.6(3) . . ?
C71 C72 H72 116.6 . . ?
C73 C72 C71 126.7(3) . . ?
C73 C72 H72 116.6 . . ?
C72 C73 H73 118.1 . . ?
C72 C73 C74 123.8(3) . . ?
C74 C73 H73 118.1 . . ?
N13 C74 C73 122.9(3) . . ?
N13 C74 C75 108.6(3) . . ?
C73 C74 C75 128.6(3) . . ?
C74 C75 C76 110.8(3) . . ?
C74 C75 C77 112.6(3) . . ?
C76 C75 C77 111.2(3) . . ?
C78 C75 C74 101.7(3) . . ?
C78 C75 C76 110.5(3) . . ?
C78 C75 C77 109.7(3) . . ?
C75 C76 H76A 109.5 . . ?
C75 C76 H76B 109.5 . . ?
C75 C76 H76C 109.5 . . ?
H76A C76 H76B 109.5 . . ?
H76A C76 H76C 109.5 . . ?
H76B C76 H76C 109.5 . . ?
C75 C77 H77A 109.5 . . ?
C75 C77 H77B 109.5 . . ?
C75 C77 H77C 109.5 . . ?
H77A C77 H77B 109.5 . . ?
H77A C77 H77C 109.5 . . ?
H77B C77 H77C 109.5 . . ?
C79 C78 C75 131.1(3) . . ?
C83 C78 C75 109.2(3) . . ?
C83 C78 C79 119.7(4) . . ?
C78 C79 H79 120.7 . . ?
C78 C79 C80 118.7(4) . . ?
C80 C79 H79 120.7 . . ?
C79 C80 H80 119.7 . . ?
C81 C80 C79 120.6(4) . . ?
C81 C80 H80 119.7 . . ?
C80 C81 H81 119.0 . . ?
C80 C81 C82 121.9(4) . . ?
C82 C81 H81 119.0 . . ?
C81 C82 H82 121.8 . . ?
C81 C82 C83 116.3(4) . . ?
C83 C82 H82 121.8 . . ?
C78 C83 N13 108.9(3) . . ?
C78 C83 C82 122.8(3) . . ?
C82 C83 N13 128.3(3) . . ?
N13 C84 H84A 109.1 . . ?
N13 C84 H84B 109.1 . . ?
N13 C84 C85 112.6(3) . . ?
H84A C84 H84B 107.8 . . ?
C85 C84 H84A 109.1 . . ?
C85 C84 H84B 109.1 . . ?
C84 C85 H85A 107.6 . . ?
C84 C85 H85B 107.6 . . ?
C84 C85 H85C 108.0 . . ?
C84 C85 H85D 108.0 . . ?
H85A C85 H85B 107.0 . . ?
H85C C85 H85D 107.2 . . ?
C86 C85 C84 119.0(5) . . ?
C86 C85 H85A 107.6 . . ?
C86 C85 H85B 107.6 . . ?
C86B C85 C84 117.2(8) . . ?
C86B C85 H85C 108.0 . . ?
C86B C85 H85D 108.0 . . ?
C85 C86 H86A 109.5 . . ?
C85 C86 H86B 109.5 . . ?
C85 C86 H86C 109.5 . . ?
H86A C86 H86B 109.5 . . ?
H86A C86 H86C 109.5 . . ?
H86B C86 H86C 109.5 . . ?
C85 C86B H86D 109.5 . . ?
C85 C86B H86E 109.5 . . ?
C85 C86B H86F 109.5 . . ?
H86D C86B H86E 109.5 . . ?
H86D C86B H86F 109.5 . . ?
H86E C86B H86F 109.5 . . ?
F1 P1 F2 179.7(5) . . ?
F1 P1 F3 90.3(5) . . ?
F1 P1 F4 91.0(5) . . ?
F1 P1 F6 90.7(5) . . ?
F3 P1 F2 89.8(4) . . ?
F4 P1 F2 89.3(4) . . ?
F4 P1 F3 91.0(4) . . ?
F4 P1 F6 92.5(4) . . ?
F5 P1 F1 93.6(5) . . ?
F5 P1 F2 86.1(4) . . ?
F5 P1 F3 91.9(5) . . ?
F5 P1 F4 174.5(5) . . ?
F5 P1 F6 84.5(5) . . ?
F6 P1 F2 89.2(4) . . ?
F6 P1 F3 176.3(5) . . ?
N1S C2S C3S 164.9(11) . . ?
C2S C3S H3SC 106.0 . . ?
C2S C3S H3SD 106.1 . . ?
C2S C3S H3SA 113.5 . . ?
C2S C3S H3SB 113.5 . . ?
C2S C3S C5S 90.7(10) . . ?
H3SC C3S H3SD 106.3 . . ?
H3SA C3S H3SB 110.8 . . ?
C4S C3S C2S 125.1(10) . . ?
C4S C3S H3SC 106.1 . . ?
C4S C3S H3SD 106.0 . . ?
C5S C3S H3SA 113.5 . . ?
C5S C3S H3SB 113.5 . . ?
C3S C4S H4SA 109.5 . . ?
C3S C4S H4SB 109.5 . . ?
C3S C4S H4SC 109.5 . . ?
H4SA C4S H4SB 109.5 . . ?
H4SA C4S H4SC 109.5 . . ?
H4SB C4S H4SC 109.5 . . ?
C3S C5S H5SA 109.5 . . ?
C3S C5S H5SB 109.5 . . ?
C3S C5S H5SC 109.5 . . ?
H5SA C5S H5SB 109.5 . . ?
H5SA C5S H5SC 109.5 . . ?
H5SB C5S H5SC 109.5 . . ?
H90C C90 H90D 109.5 . . ?
H90C C90 H90E 109.5 . . ?
H90D C90 H90E 109.5 . . ?
H90A C90 H90B 107.7 . . ?
O88 C90 H90C 109.5 . . ?
O88 C90 H90D 109.5 . . ?
O88 C90 H90E 109.5 . . ?
C89 C90 H90A 108.8 . . ?
C89 C90 H90B 108.8 . . ?
C89 C90 C88 113.9(13) . . ?
C88 C90 H90A 108.8 . . ?
C88 C90 H90B 108.8 . . ?
C92 O88 C90 105.2(12) . . ?
N14 C89 C90 170.9(16) . . ?
F7 P2 F9 99.2(7) . . ?
F7 P2 F10 85.6(7) . . ?
F7 P2 F11 97.3(8) . . ?
F7 P2 F12 83.1(9) . . ?
F8 P2 F7 154.7(10) . . ?
F8 P2 F9 94.1(7) . . ?
F8 P2 F10 71.9(8) . . ?
F8 P2 F11 67.5(8) . . ?
F8 P2 F12 114.7(11) . . ?
F9 P2 F10 94.7(8) . . ?
F9 P2 F11 161.6(9) . . ?
F11 P2 F10 78.5(7) . . ?
F12 P2 F9 103.0(10) . . ?
F12 P2 F10 160.4(9) . . ?
F12 P2 F11 87.1(9) . . ?
P2 F8 F11 58.8(6) . . ?
P2 F11 F8 53.7(5) . . ?
F13 P3 F14 93.4(8) . . ?
F13 P3 F16 87.9(8) . . ?
F13 P3 F17 94.8(9) . . ?
F13 P3 F18 96.9(9) . . ?
F14 P3 F17 89.6(8) . . ?
F14 P3 F18 80.8(8) . . ?
F15 P3 F13 175.0(9) . . ?
F15 P3 F14 83.4(7) . . ?
F15 P3 F16 95.7(8) . . ?
F15 P3 F17 81.4(8) . . ?
F15 P3 F18 86.4(8) . . ?
F16 P3 F14 173.9(9) . . ?
F16 P3 F17 96.2(9) . . ?
F16 P3 F18 93.1(8) . . ?
F17 P3 F18 165.3(9) . . ?
H91A C91 H91B 109.5 . . ?
H91A C91 H91C 109.5 . . ?
H91B C91 H91C 109.5 . . ?
C92 C91 H91A 109.5 . . ?
C92 C91 H91B 109.5 . . ?
C92 C91 H91C 109.5 . . ?
O88 C92 C91 109.6(15) . . ?
O88 C92 C93 112.9(16) . . ?
O88 C92 C94 93.4(16) . . ?
C91 C92 C93 110.6(15) . . ?
C91 C92 C94 97.1(17) . . ?
C93 C92 C94 130.9(18) . . ?
C92 C93 H93A 109.5 . . ?
C92 C93 H93B 109.5 . . ?
C92 C93 H93C 109.5 . . ?
H93A C93 H93B 109.5 . . ?
H93A C93 H93C 109.5 . . ?
H93B C93 H93C 109.5 . . ?
C90 C88 H88A 109.5 . . ?
C90 C88 H88B 109.5 . . ?
C90 C88 H88C 109.5 . . ?
H88A C88 H88B 109.5 . . ?
H88A C88 H88C 109.5 . . ?
H88B C88 H88C 109.5 . . ?
C92 C94 H94A 109.5 . . ?
C92 C94 H94B 109.5 . . ?
C92 C94 H94C 109.5 . . ?
H94A C94 H94B 109.5 . . ?
H94A C94 H94C 109.5 . . ?
H94B C94 H94C 109.5 . . ?

loop_
_geom_torsion_atom_site_label_1
_geom_torsion_atom_site_label_2
_geom_torsion_atom_site_label_3
_geom_torsion_atom_site_label_4
_geom_torsion
_geom_torsion_site_symmetry_1
_geom_torsion_site_symmetry_2
_geom_torsion_site_symmetry_3
_geom_torsion_site_symmetry_4
_geom_torsion_publ_flag
S1 C26 C27 C28 -179.8(2) . . . . ?
S1 C51 C52 C53 7.1(4) . . . . ?
S1 C51 C52 C68 -172.8(3) . . . . ?
S1 C51 C71 C70 -175.1(3) . . . . ?
S1 C51 C71 C72 7.5(4) . . . . ?
N1 C4 C5 C6 -1.2(5) . . . . ?
N1 C4 C7 N2 -163.3(3) . . . . ?
N1 C4 C7 N3 19.5(4) . . . . ?
N2 C8 C9 C10 -176.6(4) . . . . ?
N2 C8 C13 N3 0.1(3) . . . . ?
N2 C8 C13 C12 178.9(3) . . . . ?
N4 C18 C21 N5 1.0(4) . . . . ?
N4 C18 C21 C22 -175.9(3) . . . . ?
N4 C19 C24 N6 -177.1(3) . . . . ?
N4 C19 C24 C25 2.7(4) . . . . ?
N5 C19 C24 N6 1.8(5) . . . . ?
N5 C19 C24 C25 -178.3(3) . . . . ?
N5 C21 C22 C23 -176.5(4) . . . . ?
N6 C24 C25 C26 0.3(4) . . . . ?
N6 C28 C29 N7 -156.6(3) . . . . ?
N6 C28 C29 N8 23.3(5) . . . . ?
N7 C30 C31 C32 -179.4(4) . . . . ?
N7 C30 C35 N8 -1.0(4) . . . . ?
N7 C30 C35 C34 178.5(3) . . . . ?
N9 C40 C42 N10 -0.1(4) . . . . ?
N9 C40 C42 C43 -179.0(4) . . . . ?
N9 C41 C45 N11 -176.8(3) . . . . ?
N9 C41 C45 C46 2.2(5) . . . . ?
N10 C41 C45 N11 1.1(5) . . . . ?
N10 C41 C45 C46 -179.9(3) . . . . ?
N10 C42 C43 C44 -178.4(4) . . . . ?
N11 C45 C46 C47 -0.3(5) . . . . ?
N12 C55 C56 C57 -109.3(5) . . . . ?
N12 C55 C56 C58 125.3(5) . . . . ?
N12 C55 C56 C59 6.0(5) . . . . ?
N12 C65 C66 C67 175.7(6) . . . . ?
N13 C74 C75 C76 115.3(3) . . . . ?
N13 C74 C75 C77 -119.5(3) . . . . ?
N13 C74 C75 C78 -2.1(3) . . . . ?
N13 C84 C85 C86 -57.5(7) . . . . ?
N13 C84 C85 C86B -165.5(8) . . . . ?
C1 C2 C3 N1 -179.8(3) . . . . ?
C1 C2 C6 C5 -179.4(3) . . . . ?
C87 N10 C41 N9 -178.9(4) . . . . ?
C87 N10 C41 C45 3.1(6) . . . . ?
C87 N10 C42 C40 179.0(4) . . . . ?
C87 N10 C42 C43 -2.3(7) . . . . ?
C3 N1 C4 C5 2.0(4) . . . . ?
C3 N1 C4 C7 -178.3(3) . . . . ?
C3 C2 C6 C5 1.1(5) . . . . ?
C4 N1 C3 C2 -1.2(5) . . . . ?
C4 C5 C6 C2 -0.4(5) . . . . ?
C5 C4 C7 N2 16.5(4) . . . . ?
C5 C4 C7 N3 -160.7(3) . . . . ?
C6 C2 C3 N1 -0.4(5) . . . . ?
C7 N2 C8 C9 176.8(4) . . . . ?
C7 N2 C8 C13 -0.2(3) . . . . ?
C7 N3 C13 C8 0.0(3) . . . . ?
C7 N3 C13 C12 -178.6(3) . . . . ?
C7 C4 C5 C6 179.0(3) . . . . ?
C8 N2 C7 N3 0.2(3) . . . . ?
C8 N2 C7 C4 -177.3(3) . . . . ?
C8 C9 C10 C11 -1.5(6) . . . . ?
C8 C9 C10 C15 178.5(4) . . . . ?
C9 C8 C13 N3 -177.2(3) . . . . ?
C9 C8 C13 C12 1.6(5) . . . . ?
C9 C10 C11 C12 1.3(6) . . . . ?
C9 C10 C15 C16 -38.9(6) . . . . ?
C10 C11 C12 C13 0.3(5) . . . . ?
C10 C15 C16 C17 106.3(5) . . . . ?
C10 C15 C16 C23 -73.3(5) . . . . ?
C11 C10 C15 C16 141.1(4) . . . . ?
C11 C12 C13 N3 176.7(3) . . . . ?
C11 C12 C13 C8 -1.7(5) . . . . ?
C13 N3 C7 N2 -0.2(3) . . . . ?
C13 N3 C7 C4 177.3(3) . . . . ?
C13 C8 C9 C10 0.1(5) . . . . ?
C14 N3 C7 N2 -177.9(3) . . . . ?
C14 N3 C7 C4 -0.4(5) . . . . ?
C14 N3 C13 C8 177.9(3) . . . . ?
C14 N3 C13 C12 -0.7(5) . . . . ?
C15 C10 C11 C12 -178.6(4) . . . . ?
C15 C16 C17 C18 -179.4(3) . . . . ?
C15 C16 C23 C22 -179.7(4) . . . . ?
C16 C17 C18 N4 175.5(4) . . . . ?
C16 C17 C18 C21 -1.1(5) . . . . ?
C17 C16 C23 C22 0.8(6) . . . . ?
C17 C18 C21 N5 178.2(3) . . . . ?
C17 C18 C21 C22 1.3(5) . . . . ?
C18 N4 C19 N5 -0.5(4) . . . . ?
C18 N4 C19 C24 178.6(3) . . . . ?
C18 C21 C22 C23 -0.4(6) . . . . ?
C19 N4 C18 C17 -177.2(4) . . . . ?
C19 N4 C18 C21 -0.4(4) . . . . ?
C19 N5 C21 C18 -1.3(4) . . . . ?
C19 N5 C21 C22 175.3(4) . . . . ?
C19 C24 C25 C26 -179.6(3) . . . . ?
C20 N5 C19 N4 177.6(3) . . . . ?
C20 N5 C19 C24 -1.4(5) . . . . ?
C20 N5 C21 C18 -178.1(3) . . . . ?
C20 N5 C21 C22 -1.5(6) . . . . ?
C21 N5 C19 N4 1.2(4) . . . . ?
C21 N5 C19 C24 -177.9(3) . . . . ?
C21 C22 C23 C16 -0.6(6) . . . . ?
C23 C16 C17 C18 0.1(6) . . . . ?
C24 N6 C28 C27 -0.8(4) . . . . ?
C24 N6 C28 C29 177.6(3) . . . . ?
C24 C25 C26 S1 179.6(2) . . . . ?
C24 C25 C26 C27 -1.3(4) . . . . ?
C25 C26 C27 C28 1.3(4) . . . . ?
C26 S1 C51 C52 74.5(3) . . . . ?
C26 S1 C51 C71 -105.4(2) . . . . ?
C26 C27 C28 N6 -0.2(4) . . . . ?
C26 C27 C28 C29 -178.6(3) . . . . ?
C27 C28 C29 N7 21.9(4) . . . . ?
C27 C28 C29 N8 -158.2(3) . . . . ?
C28 N6 C24 C19 -179.3(3) . . . . ?
C28 N6 C24 C25 0.8(4) . . . . ?
C29 N7 C30 C31 -178.2(4) . . . . ?
C29 N7 C30 C35 1.2(4) . . . . ?
C29 N8 C35 C30 0.4(4) . . . . ?
C29 N8 C35 C34 -179.1(4) . . . . ?
C30 N7 C29 N8 -1.0(4) . . . . ?
C30 N7 C29 C28 178.9(3) . . . . ?
C30 C31 C32 C33 0.5(7) . . . . ?
C30 C31 C32 C37 179.0(4) . . . . ?
C31 C30 C35 N8 178.5(3) . . . . ?
C31 C30 C35 C34 -2.0(6) . . . . ?
C31 C32 C33 C34 -1.7(7) . . . . ?
C31 C32 C37 C38 6.2(8) . . . . ?
C32 C33 C34 C35 0.9(7) . . . . ?
C32 C37 C38 C39 92.5(6) . . . . ?
C32 C37 C38 C44 -85.8(6) . . . . ?
C33 C32 C37 C38 -175.3(5) . . . . ?
C33 C34 C35 N8 -179.7(4) . . . . ?
C33 C34 C35 C30 0.9(6) . . . . ?
C35 N8 C29 N7 0.4(4) . . . . ?
C35 N8 C29 C28 -179.5(3) . . . . ?
C35 C30 C31 C32 1.2(6) . . . . ?
C36 N8 C29 N7 -175.2(4) . . . . ?
C36 N8 C29 C28 4.9(6) . . . . ?
C36 N8 C35 C30 176.4(3) . . . . ?
C36 N8 C35 C34 -3.1(6) . . . . ?
C37 C32 C33 C34 179.8(5) . . . . ?
C37 C38 C39 C40 -178.1(3) . . . . ?
C37 C38 C44 C43 178.9(4) . . . . ?
C38 C39 C40 N9 178.8(3) . . . . ?
C38 C39 C40 C42 -0.7(5) . . . . ?
C39 C38 C44 C43 0.5(6) . . . . ?
C39 C40 C42 N10 179.4(3) . . . . ?
C39 C40 C42 C43 0.5(6) . . . . ?
C40 N9 C41 N10 -0.1(4) . . . . ?
C40 N9 C41 C45 178.0(3) . . . . ?
C40 C42 C43 C44 0.1(6) . . . . ?
C41 N9 C40 C39 -179.4(4) . . . . ?
C41 N9 C40 C42 0.1(4) . . . . ?
C41 N10 C42 C40 0.1(4) . . . . ?
C41 N10 C42 C43 178.8(4) . . . . ?
C41 C45 C46 C47 -179.3(3) . . . . ?
C42 N10 C41 N9 0.0(4) . . . . ?
C42 N10 C41 C45 -178.0(3) . . . . ?
C42 C43 C44 C38 -0.7(7) . . . . ?
C44 C38 C39 C40 0.2(5) . . . . ?
C45 N11 C50 C48 -0.1(6) . . . . ?
C45 C46 C47 C48 -0.4(6) . . . . ?
C46 C47 C48 C49 -178.5(4) . . . . ?
C46 C47 C48 C50 0.8(6) . . . . ?
C47 C48 C50 N11 -0.6(6) . . . . ?
C49 C48 C50 N11 178.7(4) . . . . ?
C50 N11 C45 C41 179.6(3) . . . . ?
C50 N11 C45 C46 0.6(5) . . . . ?
C51 S1 C26 C25 -163.3(2) . . . . ?
C51 S1 C26 C27 17.8(3) . . . . ?
C51 C52 C53 C54 -175.3(4) . . . . ?
C51 C52 C68 C69 -33.8(6) . . . . ?
C51 C52 C68 C69B 17.8(8) . . . . ?
C51 C71 C72 C73 176.5(3) . . . . ?
C52 C51 C71 C70 5.0(5) . . . . ?
C52 C51 C71 C72 -172.5(3) . . . . ?
C52 C53 C54 C55 179.9(4) . . . . ?
C52 C68 C69 C70 53.9(8) . . . . ?
C52 C68 C69B C70 -46.8(9) . . . . ?
C53 C52 C68 C69 146.2(5) . . . . ?
C53 C52 C68 C69B -162.2(7) . . . . ?
C53 C54 C55 N12 -179.2(5) . . . . ?
C53 C54 C55 C56 5.7(8) . . . . ?
C54 C55 C56 C57 66.5(6) . . . . ?
C54 C55 C56 C58 -59.0(6) . . . . ?
C54 C55 C56 C59 -178.2(5) . . . . ?
C55 N12 C64 C59 4.5(8) . . . . ?
C55 N12 C64 C63 -176.9(7) . . . . ?
C55 N12 C65 C66 95.4(7) . . . . ?
C55 C56 C59 C60 179.1(5) . . . . ?
C55 C56 C59 C64 -3.5(5) . . . . ?
C56 C59 C60 C61 -179.7(4) . . . . ?
C56 C59 C64 N12 -0.2(7) . . . . ?
C56 C59 C64 C63 -178.9(6) . . . . ?
C57 C56 C59 C60 -65.9(6) . . . . ?
C57 C56 C59 C64 111.4(5) . . . . ?
C58 C56 C59 C60 55.7(6) . . . . ?
C58 C56 C59 C64 -126.9(5) . . . . ?
C59 C60 C61 C62 -1.5(8) . . . . ?
C60 C59 C64 N12 177.5(5) . . . . ?
C60 C59 C64 C63 -1.2(9) . . . . ?
C60 C61 C62 C63 -2.3(11) . . . . ?
C61 C62 C63 C64 4.2(12) . . . . ?
C62 C63 C64 N12 179.1(7) . . . . ?
C62 C63 C64 C59 -2.4(12) . . . . ?
C64 N12 C55 C54 177.3(5) . . . . ?
C64 N12 C55 C56 -6.7(7) . . . . ?
C64 N12 C65 C66 -94.6(7) . . . . ?
C64 C59 C60 C61 3.2(7) . . . . ?
C65 N12 C55 C54 -11.9(9) . . . . ?
C65 N12 C55 C56 164.1(5) . . . . ?
C65 N12 C64 C59 -166.7(5) . . . . ?
C65 N12 C64 C63 11.9(12) . . . . ?
C68 C52 C53 C54 4.7(6) . . . . ?
C68 C69 C70 C71 -44.6(8) . . . . ?
C68 C69B C70 C71 53.6(8) . . . . ?
C69 C70 C71 C51 15.0(7) . . . . ?
C69 C70 C71 C72 -167.5(5) . . . . ?
C69B C70 C71 C51 -31.8(5) . . . . ?
C69B C70 C71 C72 145.7(5) . . . . ?
C70 C71 C72 C73 -0.9(5) . . . . ?
C71 C51 C52 C53 -172.9(3) . . . . ?
C71 C51 C52 C68 7.1(5) . . . . ?
C71 C72 C73 C74 -173.9(3) . . . . ?
C72 C73 C74 N13 176.5(3) . . . . ?
C72 C73 C74 C75 -3.2(5) . . . . ?
C73 C74 C75 C76 -65.0(4) . . . . ?
C73 C74 C75 C77 60.2(4) . . . . ?
C73 C74 C75 C78 177.5(3) . . . . ?
C74 N13 C83 C78 -1.4(3) . . . . ?
C74 N13 C83 C82 177.0(3) . . . . ?
C74 N13 C84 C85 93.3(4) . . . . ?
C74 C75 C78 C79 -177.4(3) . . . . ?
C74 C75 C78 C83 1.3(3) . . . . ?
C75 C78 C79 C80 177.2(3) . . . . ?
C75 C78 C83 N13 -0.1(3) . . . . ?
C75 C78 C83 C82 -178.6(3) . . . . ?
C76 C75 C78 C79 65.0(4) . . . . ?
C76 C75 C78 C83 -116.4(3) . . . . ?
C77 C75 C78 C79 -58.0(4) . . . . ?
C77 C75 C78 C83 120.7(3) . . . . ?
C78 C79 C80 C81 1.2(5) . . . . ?
C79 C78 C83 N13 178.8(3) . . . . ?
C79 C78 C83 C82 0.3(5) . . . . ?
C79 C80 C81 C82 0.0(6) . . . . ?
C80 C81 C82 C83 -1.1(5) . . . . ?
C81 C82 C83 N13 -177.2(3) . . . . ?
C81 C82 C83 C78 1.0(5) . . . . ?
C83 N13 C74 C73 -177.4(3) . . . . ?
C83 N13 C74 C75 2.3(3) . . . . ?
C83 N13 C84 C85 -86.5(4) . . . . ?
C83 C78 C79 C80 -1.4(5) . . . . ?
C84 N13 C74 C73 2.7(5) . . . . ?
C84 N13 C74 C75 -177.6(3) . . . . ?
C84 N13 C83 C78 178.4(3) . . . . ?
C84 N13 C83 C82 -3.2(5) . . . . ?
N1S C2S C3S C4S 36(4) . . . . ?
N1S C2S C3S C5S -179(100) . . . . ?
C90 O88 C92 C91 -68.8(16) . . . . ?
C90 O88 C92 C93 54.9(17) . . . . ?
C90 O88 C92 C94 -167.6(15) . . . . ?
F7 P2 F8 F11 56(2) . . . . ?
F7 P2 F11 F8 -159.0(10) . . . . ?
F9 P2 F8 F11 178.3(10) . . . . ?
F9 P2 F11 F8 -5(3) . . . . ?
F10 P2 F8 F11 84.7(8) . . . . ?
F10 P2 F11 F8 -75.0(9) . . . . ?
F12 P2 F8 F11 -75.4(11) . . . . ?
F12 P2 F11 F8 118.3(11) . . . . ?

_shelx_res_file                  
;
TITL FA57c_abs in P-1
    fa57c_abs.res
    created by SHELXL-2018/3 at 12:17:42 on 22-Feb-2023
REM P-1 (#2 in standard setting)
CELL 1.54184 14.552695 17.081828 20.335499 65.7564 69.7158 74.9477
ZERR 2 0.000183 0.000264 0.000205 0.0012 0.0011 0.0012
LATT 1
SFAC C H F N O P S
UNIT 182.5 188 12 28 0.5 2 2
DFIX 1.65 P3 F13 P3 F14 P3 F15 P3 F16 P3 F17 P3 F18
SIMU P3 F13 F14 F15 F16 F17 F18
SADI 0.05 F13 F15 F14 F16 F18 F17
SADI P3 F13 P3 F14 P3 F15 P3 F16 P3 F17 P3 F18
RIGU P3 F13 F14 F15 F16 F17 F18
SADI 0.04 F13 F14 F13 F16 F13 F17 F13 F18 F15 F14 F15 F16 F15 F17 F15 F18
DFIX 1.65 P2 F7 P2 F8 P2 F9 P2 F10 P2 F11 P2 F12
SIMU P2 F7 F8 F9 F10 F11 F12
SADI 0.05 F7 F8 F9 F10 F11 F12
SADI P2 F7 P2 F8 P2 F9 P2 F10 P2 F11 P2 F12
RIGU P2 F7 F8 F9 F10 F11 F12
SADI 0.04 F7 F8 F7 F9 F7 F10 F7 F11 F9 F8 F9 F10 F9 F11 F9 F12
EADP P2 P3
DANG 2.2 F14 F17
EADP F7 F14
EADP F18 F9
EADP F12 F13
EADP F10 F15
EADP F8 F16
EADP F11 F17

L.S. 5 0 0
PLAN  18
SIZE 0.05 0.15 0.27
TEMP -173
CONF
BOND
list 4
MORE -1
BOND $H
fmap 2 53
acta
OMIT -1 0 2
OMIT 6 8 24
OMIT 4 5 21
REM <olex2.extras>
REM <HklSrc "%.\\FA57c_abs.hkl">
REM </olex2.extras>

WGHT    0.176300    4.006200
FVAR       3.54003   0.58336   0.61306
S1    7    0.610253    0.864173    0.440009    11.00000    0.04859    0.04122 =
         0.05476   -0.01964   -0.02631    0.00116
N1    4    0.626056    0.660510   -0.200899    11.00000    0.06031    0.04789 =
         0.05648   -0.01272   -0.03182   -0.01169
N2    4    0.550098    0.660915   -0.011320    11.00000    0.06302    0.05731 =
         0.05925   -0.02081   -0.03067   -0.01483
N3    4    0.473457    0.605557   -0.058135    11.00000    0.05925    0.04174 =
         0.05415   -0.01422   -0.03308   -0.00813
N4    4    0.487126    0.657481    0.367208    11.00000    0.06930    0.06014 =
         0.05333   -0.02346   -0.03130   -0.01149
N5    4    0.560528    0.519185    0.405849    11.00000    0.07583    0.05085 =
         0.04557   -0.01767   -0.02436   -0.01754
N6    4    0.678910    0.578457    0.465283    11.00000    0.06452    0.04249 =
         0.04124   -0.01520   -0.02367   -0.00737
N7    4    0.827767    0.564915    0.580098    11.00000    0.06141    0.05643 =
         0.04965   -0.02157   -0.03202    0.00738
N8    4    0.849317    0.472381    0.521236    11.00000    0.06393    0.04416 =
         0.04800   -0.01517   -0.02207    0.00160
N9    4    0.896244    0.462789    0.948732    11.00000    0.05642    0.10499 =
         0.05238   -0.00837   -0.02940   -0.01485
N10   4    0.973686    0.580696    0.900968    11.00000    0.06566    0.12927 =
         0.04214    0.00231   -0.02873   -0.03419
N11   4    0.855339    0.627678    1.029645    11.00000    0.06332    0.08858 =
         0.06316    0.00692   -0.03083   -0.02495
N12   4    0.983236    0.887141    0.143804    11.00000    0.05207    0.21291 =
         0.11082   -0.09416   -0.00982    0.01682
N13   4    0.499089    0.855579    0.779128    11.00000    0.06180    0.04154 =
         0.05806   -0.02126   -0.02576   -0.00158
C1    1    0.880051    0.699253   -0.332428    11.00000    0.06611    0.08186 =
         0.07046   -0.00866   -0.02999   -0.02213
AFIX 137
H1A   2    0.939949    0.661838   -0.320212    11.00000   -1.50000
H1B   2    0.891196    0.760017   -0.353933    11.00000   -1.50000
H1C   2    0.864135    0.684830   -0.368825    11.00000   -1.50000
AFIX   0
C87   1    1.006740    0.661769    0.891507    11.00000    0.08948    0.14467 =
         0.05411    0.01174   -0.02905   -0.06097
AFIX 137
H87A  2    1.020225    0.654699    0.937766    11.00000   -1.50000
H87B  2    0.954570    0.710774    0.880624    11.00000   -1.50000
H87C  2    1.067025    0.672808    0.849950    11.00000   -1.50000
AFIX   0
C2    1    0.796099    0.685660   -0.262856    11.00000    0.05881    0.04665 =
         0.06642   -0.00530   -0.03440   -0.01029
C3    1    0.704314    0.672846   -0.260859    11.00000    0.06259    0.04873 =
         0.05612   -0.01136   -0.03227   -0.01197
AFIX  43
H3    2    0.696917    0.672897   -0.305494    11.00000   -1.20000
AFIX   0
C4    1    0.637106    0.658852   -0.137182    11.00000    0.05903    0.03816 =
         0.05684   -0.01062   -0.03427   -0.00717
C5    1    0.725889    0.672189   -0.133876    11.00000    0.06371    0.05743 =
         0.06329   -0.01296   -0.04019   -0.01130
AFIX  43
H5    2    0.731834    0.671887   -0.088699    11.00000   -1.20000
AFIX   0
C6    1    0.804292    0.685720   -0.196959    11.00000    0.06054    0.06483 =
         0.06900   -0.00945   -0.03915   -0.01648
AFIX  43
H6    2    0.864920    0.695245   -0.195499    11.00000   -1.20000
AFIX   0
C7    1    0.553598    0.642966   -0.069877    11.00000    0.06012    0.04054 =
         0.06067   -0.01464   -0.03617   -0.00596
C8    1    0.463581    0.633719    0.041869    11.00000    0.06499    0.05170 =
         0.05911   -0.01937   -0.03280   -0.01194
C9    1    0.424047    0.632787    0.115197    11.00000    0.06887    0.07810 =
         0.06803   -0.03583   -0.03009   -0.02033
AFIX  43
H9    2    0.456189    0.656087    0.135141    11.00000   -1.20000
AFIX   0
C10   1    0.337349    0.597489    0.158639    11.00000    0.06837    0.08090 =
         0.06121   -0.03357   -0.02932   -0.01709
C11   1    0.289439    0.565017    0.127262    11.00000    0.06329    0.05866 =
         0.06087   -0.01941   -0.03253   -0.01356
AFIX  43
H11   2    0.229321    0.542098    0.157253    11.00000   -1.20000
AFIX   0
C12   1    0.326412    0.565282    0.055002    11.00000    0.06704    0.04808 =
         0.05351   -0.01423   -0.03596   -0.01278
AFIX  43
H12   2    0.293177    0.543470    0.034668    11.00000   -1.20000
AFIX   0
C13   1    0.414708    0.599017    0.013306    11.00000    0.05959    0.04329 =
         0.05251   -0.01451   -0.03334   -0.00717
C14   1    0.450723    0.573886   -0.106820    11.00000    0.06603    0.05217 =
         0.05332   -0.01746   -0.03080   -0.01442
AFIX 137
H14A  2    0.411319    0.526155   -0.076001    11.00000   -1.50000
H14B  2    0.512450    0.553237   -0.138149    11.00000   -1.50000
H14C  2    0.413177    0.621061   -0.138909    11.00000   -1.50000
AFIX   0
C15   1    0.290599    0.591907    0.239819    11.00000    0.07377    0.13130 =
         0.06920   -0.05254   -0.02034   -0.03633
AFIX  23
H15A  2    0.250765    0.648415    0.240185    11.00000   -1.20000
H15B  2    0.244796    0.547874    0.264684    11.00000   -1.20000
AFIX   0
C16   1    0.363048    0.569050    0.285392    11.00000    0.07313    0.10750 =
         0.05396   -0.04027   -0.01480   -0.03668
C17   1    0.382126    0.631975    0.304000    11.00000    0.06940    0.08667 =
         0.05857   -0.03433   -0.02636   -0.01814
AFIX  43
H17   2    0.349837    0.689877    0.288930    11.00000   -1.20000
AFIX   0
C18   1    0.450653    0.606934    0.345759    11.00000    0.06883    0.07259 =
         0.04921   -0.02755   -0.02121   -0.02162
C19   1    0.552595    0.603211    0.402443    11.00000    0.06253    0.05272 =
         0.04321   -0.01836   -0.02108   -0.01388
C20   1    0.625397    0.441166    0.436940    11.00000    0.08268    0.04787 =
         0.06061   -0.01858   -0.02524   -0.01600
AFIX 137
H20A  2    0.690004    0.439884    0.400084    11.00000   -1.50000
H20B  2    0.595937    0.389780    0.448981    11.00000   -1.50000
H20C  2    0.633753    0.441512    0.482607    11.00000   -1.50000
AFIX   0
C21   1    0.495963    0.521731    0.368447    11.00000    0.07343    0.06218 =
         0.04684   -0.02254   -0.01725   -0.02463
C22   1    0.477491    0.458002    0.349939    11.00000    0.09087    0.07154 =
         0.05980   -0.02829   -0.01945   -0.03415
AFIX  43
H22   2    0.509134    0.399910    0.365431    11.00000   -1.20000
AFIX   0
C23   1    0.411748    0.483686    0.308543    11.00000    0.09265    0.08561 =
         0.06574   -0.03841   -0.02068   -0.03606
AFIX  43
H23   2    0.398109    0.442053    0.294638    11.00000   -1.20000
AFIX   0
C24   1    0.609555    0.634206    0.432448    11.00000    0.05611    0.04702 =
         0.03465   -0.01469   -0.01851   -0.01020
C25   1    0.588070    0.721169    0.424819    11.00000    0.04826    0.04680 =
         0.03598   -0.01285   -0.01837   -0.00748
AFIX  43
H25   2    0.538380    0.758285    0.401499    11.00000   -1.20000
AFIX   0
C26   1    0.640483    0.752847    0.451870    11.00000    0.04683    0.04024 =
         0.03507   -0.01393   -0.01459   -0.00585
C27   1    0.711306    0.696036    0.487116    11.00000    0.05108    0.04302 =
         0.03781   -0.01519   -0.02061   -0.00582
AFIX  43
H27   2    0.747396    0.715547    0.507110    11.00000   -1.20000
AFIX   0
C28   1    0.727938    0.609726    0.492334    11.00000    0.05427    0.04383 =
         0.03596   -0.01560   -0.01996   -0.00313
C29   1    0.801438    0.549499    0.531297    11.00000    0.05718    0.04386 =
         0.04142   -0.01434   -0.02166   -0.00019
C30   1    0.895716    0.493201    0.604597    11.00000    0.05868    0.06134 =
         0.04454   -0.01469   -0.02418    0.00801
C31   1    0.946683    0.472769    0.658101    11.00000    0.06310    0.09056 =
         0.05112   -0.02194   -0.02873    0.01384
AFIX  43
H31   2    0.936711    0.510493    0.684385    11.00000   -1.20000
AFIX   0
C32   1    1.011408    0.396958    0.671712    11.00000    0.06347    0.10658 =
         0.04760   -0.01449   -0.02427    0.02214
C33   1    1.026286    0.342556    0.632761    11.00000    0.06923    0.07912 =
         0.06084   -0.00229   -0.01958    0.02242
AFIX  43
H33   2    1.072705    0.291409    0.642328    11.00000   -1.20000
AFIX   0
C34   1    0.976228    0.359681    0.580400    11.00000    0.07411    0.05717 =
         0.06473   -0.00994   -0.01890    0.01214
AFIX  43
H34   2    0.986332    0.321505    0.554512    11.00000   -1.20000
AFIX   0
C35   1    0.910203    0.436238    0.568005    11.00000    0.06101    0.05058 =
         0.04721   -0.00828   -0.01780    0.00324
C36   1    0.846882    0.434670    0.469620    11.00000    0.08076    0.06141 =
         0.07583   -0.03661   -0.02774    0.00283
AFIX 137
H36A  2    0.912600    0.404516    0.452642    11.00000   -1.50000
H36B  2    0.827591    0.480688    0.426320    11.00000   -1.50000
H36C  2    0.798813    0.393368    0.495082    11.00000   -1.50000
AFIX   0
C37   1    1.071842    0.368956    0.727688    11.00000    0.08020    0.15632 =
         0.05985   -0.02401   -0.03924    0.03901
AFIX  23
H37A  2    1.061336    0.309058    0.762218    11.00000   -1.20000
H37B  2    1.142791    0.367725    0.699861    11.00000   -1.20000
AFIX   0
C38   1    1.048523    0.425172    0.773658    11.00000    0.05570    0.14959 =
         0.04431   -0.00294   -0.02717   -0.00051
C39   1    0.981506    0.409459    0.842098    11.00000    0.06377    0.13461 =
         0.05470   -0.01558   -0.03775    0.01110
AFIX  43
H39   2    0.948267    0.359940    0.863698    11.00000   -1.20000
AFIX   0
C40   1    0.961606    0.465432    0.880362    11.00000    0.05617    0.11855 =
         0.04235   -0.00427   -0.02875   -0.01071
C41   1    0.905664    0.532419    0.958817    11.00000    0.05556    0.10824 =
         0.05216    0.00255   -0.03415   -0.02366
C42   1    1.010215    0.537246    0.849934    11.00000    0.06068    0.14958 =
         0.04211   -0.00180   -0.02923   -0.01950
C43   1    1.080365    0.556706    0.779526    11.00000    0.07065    0.20887 =
         0.04093   -0.00182   -0.02546   -0.04219
AFIX  43
H43   2    1.114197    0.605833    0.758232    11.00000   -1.20000
AFIX   0
C44   1    1.096486    0.499292    0.743628    11.00000    0.06769    0.22001 =
         0.03633   -0.02673   -0.02621    0.00296
AFIX  43
H44   2    1.142845    0.510315    0.695604    11.00000   -1.20000
AFIX   0
C45   1    0.845240    0.553735    1.024929    11.00000    0.05339    0.09201 =
         0.04998   -0.00527   -0.02943   -0.02351
C46   1    0.778380    0.499706    1.080497    11.00000    0.06507    0.09677 =
         0.05736   -0.01626   -0.02489   -0.03356
AFIX  43
H46   2    0.771928    0.448185    1.076211    11.00000   -1.20000
AFIX   0
C47   1    0.722188    0.521427    1.141183    11.00000    0.06634    0.11277 =
         0.06084   -0.02558   -0.01503   -0.04374
AFIX  43
H47   2    0.675881    0.485012    1.179387    11.00000   -1.20000
AFIX   0
C48   1    0.731937    0.596259    1.147740    11.00000    0.06467    0.10211 =
         0.06568   -0.02250   -0.02371   -0.02722
C49   1    0.673058    0.622006    1.214902    11.00000    0.09509    0.13314 =
         0.09508   -0.05546   -0.01424   -0.03557
AFIX 137
H49A  2    0.690302    0.677110    1.208144    11.00000   -1.50000
H49B  2    0.688383    0.577051    1.260196    11.00000   -1.50000
H49C  2    0.602267    0.628572    1.219966    11.00000   -1.50000
AFIX   0
C50   1    0.799116    0.647003    1.090344    11.00000    0.06860    0.08440 =
         0.06737   -0.01443   -0.02651   -0.02055
AFIX  43
H50   2    0.806120    0.698793    1.093889    11.00000   -1.20000
AFIX   0
C51   1    0.714916    0.884868    0.454724    11.00000    0.05446    0.03635 =
         0.06014   -0.01708   -0.02848   -0.00207
C52   1    0.805634    0.890612    0.396512    11.00000    0.04954    0.05203 =
         0.07709   -0.03003   -0.02598   -0.00111
C53   1    0.811750    0.890146    0.327449    11.00000    0.04935    0.04795 =
         0.07431   -0.02895   -0.02072    0.00215
AFIX  43
H53   2    0.751377    0.890324    0.319093    11.00000   -1.20000
AFIX   0
C54   1    0.897119    0.889440    0.268385    11.00000    0.04648    0.09504 =
         0.09048   -0.05207   -0.01701    0.00162
AFIX  43
H54   2    0.958243    0.889355    0.275605    11.00000   -1.20000
AFIX   0
C55   1    0.898697    0.888863    0.200775    11.00000    0.05383    0.09488 =
         0.08992   -0.05297   -0.01622    0.01084
C56   1    0.811129    0.896512    0.172252    11.00000    0.05766    0.05306 =
         0.06971   -0.03014   -0.01715    0.00852
C57   1    0.751977    0.987650    0.161731    11.00000    0.06689    0.05427 =
         0.07375   -0.02914   -0.01344    0.00947
AFIX 137
H57A  2    0.716333    0.992379    0.210903    11.00000   -1.50000
H57B  2    0.704528    0.997440    0.133831    11.00000   -1.50000
H57C  2    0.797404    1.031165    0.133759    11.00000   -1.50000
AFIX   0
C58   1    0.742419    0.827212    0.219511    11.00000    0.08247    0.05642 =
         0.08453   -0.02368   -0.03994    0.00031
AFIX 137
H58A  2    0.707838    0.833773    0.268140    11.00000   -1.50000
H58B  2    0.781430    0.769588    0.227271    11.00000   -1.50000
H58C  2    0.693961    0.833869    0.193405    11.00000   -1.50000
AFIX   0
C59   1    0.864035    0.888303    0.095954    11.00000    0.08270    0.06349 =
         0.08008   -0.03931   -0.02377    0.01837
C60   1    0.826233    0.888947    0.041922    11.00000    0.10570    0.06806 =
         0.08073   -0.03488   -0.03113    0.00674
AFIX  43
H60   2    0.756879    0.895557    0.049485    11.00000   -1.20000
AFIX   0
C61   1    0.892433    0.879657   -0.023905    11.00000    0.14856    0.08339 =
         0.08160   -0.04622   -0.03648    0.02583
AFIX  43
H61   2    0.868026    0.878547   -0.061164    11.00000   -1.20000
AFIX   0
C62   1    0.992932    0.872073   -0.035383    11.00000    0.13998    0.14879 =
         0.09646   -0.08025   -0.03305    0.06182
AFIX  43
H62   2    1.036769    0.863687   -0.079796    11.00000   -1.20000
AFIX   0
C63   1    1.031230    0.876345    0.015801    11.00000    0.09834    0.21213 =
         0.10333   -0.08735   -0.01728    0.05380
AFIX  43
H63   2    1.100248    0.874892    0.006184    11.00000   -1.20000
AFIX   0
C64   1    0.964905    0.882889    0.082363    11.00000    0.07948    0.14747 =
         0.09524   -0.07531   -0.02412    0.03603
C65   1    1.089984    0.903204    0.139973    11.00000    0.14772    0.07706 =
         0.09460   -0.01668   -0.01483   -0.00990
AFIX  23
H65A  2    1.128053    0.932442    0.087908    11.00000   -1.20000
H65B  2    1.084178    0.936676    0.171402    11.00000   -1.20000
AFIX   0
C66   1    1.130826    0.816569    0.169743    11.00000    0.25007    0.07715 =
         0.10234   -0.01463   -0.03001   -0.01252
AFIX  23
H66A  2    1.133280    0.781606    0.140422    11.00000   -1.20000
H66B  2    1.097037    0.788225    0.223247    11.00000   -1.20000
AFIX   0
C67   1    1.247861    0.840759    0.156334    11.00000    0.06287    0.18865 =
         0.27810   -0.06617   -0.02509   -0.01801
AFIX 137
H67A  2    1.248017    0.851627    0.200011    11.00000   -1.50000
H67B  2    1.262442    0.892443    0.111368    11.00000   -1.50000
H67C  2    1.298299    0.791678    0.150154    11.00000   -1.50000
AFIX   0
C68   1    0.896211    0.897310    0.413783    11.00000    0.06060    0.11151 =
         0.13419   -0.07587   -0.03913   -0.00262
PART 1
AFIX  23
H68A  2    0.944225    0.926817    0.366779    21.00000   -1.20000
H68B  2    0.928639    0.838629    0.438004    21.00000   -1.20000
AFIX  23
PART 2
H68C  2    0.953135    0.861329    0.391106   -21.00000   -1.20000
H68D  2    0.909492    0.958173    0.387613   -21.00000   -1.20000
AFIX   0
PART 1
C69   1    0.862770    0.950650    0.467979    21.00000    0.07289    0.09719 =
         0.07792   -0.03937   -0.02245   -0.03386
AFIX  23
H69A  2    0.921013    0.950877    0.482429    21.00000   -1.20000
H69B  2    0.839569    1.011441    0.440175    21.00000   -1.20000
AFIX   0
PART 2
C69B  1    0.895063    0.875082    0.483553   -21.00000    0.05604    0.08205 =
         0.06454   -0.02630   -0.02196   -0.01933
AFIX  23
H69C  2    0.952142    0.894692    0.485402   -21.00000   -1.20000
H69D  2    0.901954    0.811125    0.507248   -21.00000   -1.20000
AFIX   0
PART 0
C70   1    0.788308    0.918984    0.532767    11.00000    0.08830    0.07425 =
         0.08038   -0.02361   -0.03961   -0.03123
PART 1
AFIX  23
H70A  2    0.761396    0.963508    0.556488    21.00000   -1.20000
H70B  2    0.818071    0.867324    0.568147    21.00000   -1.20000
AFIX  23
PART 2
H70C  2    0.785694    0.896084    0.586601   -21.00000   -1.20000
H70D  2    0.784679    0.982831    0.513984   -21.00000   -1.20000
AFIX   0
PART 0
C71   1    0.703380    0.894346    0.521987    11.00000    0.06556    0.03985 =
         0.05992   -0.01612   -0.03200   -0.00830
C72   1    0.615867    0.878080    0.581181    11.00000    0.06527    0.03647 =
         0.05820   -0.01665   -0.03138   -0.00458
AFIX  43
H72   2    0.564122    0.863665    0.571625    11.00000   -1.20000
AFIX   0
C73   1    0.597700    0.880961    0.651588    11.00000    0.06765    0.04192 =
         0.05981   -0.01778   -0.03204   -0.00736
AFIX  43
H73   2    0.645678    0.900712    0.660849    11.00000   -1.20000
AFIX   0
C74   1    0.513081    0.856566    0.709741    11.00000    0.06425    0.03516 =
         0.05775   -0.01933   -0.03048    0.00085
C75   1    0.423112    0.826859    0.708576    11.00000    0.06166    0.04159 =
         0.06315   -0.01958   -0.03195   -0.00054
C76   1    0.367007    0.900799    0.655641    11.00000    0.07447    0.04894 =
         0.08134   -0.01922   -0.04468    0.00487
AFIX 137
H76A  2    0.407450    0.912502    0.603646    11.00000   -1.50000
H76B  2    0.353469    0.953171    0.667970    11.00000   -1.50000
H76C  2    0.304445    0.883713    0.661667    11.00000   -1.50000
AFIX   0
C77   1    0.450647    0.744404    0.688469    11.00000    0.06819    0.04270 =
         0.06735   -0.02083   -0.03138   -0.00676
AFIX 137
H77A  2    0.487440    0.758461    0.635459    11.00000   -1.50000
H77B  2    0.390215    0.721842    0.697608    11.00000   -1.50000
H77C  2    0.491785    0.700505    0.719561    11.00000   -1.50000
AFIX   0
C78   1    0.361556    0.806737    0.789053    11.00000    0.05847    0.04052 =
         0.07396   -0.02216   -0.02837    0.00340
C79   1    0.272348    0.773909    0.825879    11.00000    0.06041    0.05615 =
         0.09350   -0.03145   -0.02811    0.00126
AFIX  43
H79   2    0.237998    0.762383    0.799429    11.00000   -1.20000
AFIX   0
C80   1    0.234034    0.758142    0.902482    11.00000    0.06169    0.05773 =
         0.09471   -0.02742   -0.01548   -0.00215
AFIX  43
H80   2    0.173598    0.734573    0.928746    11.00000   -1.20000
AFIX   0
C81   1    0.283240    0.776513    0.940670    11.00000    0.06532    0.05309 =
         0.07565   -0.02433   -0.01251    0.00539
AFIX  43
H81   2    0.255653    0.765174    0.992898    11.00000   -1.20000
AFIX   0
C82   1    0.371700    0.811013    0.904877    11.00000    0.06869    0.04496 =
         0.06967   -0.02430   -0.02449    0.00622
AFIX  43
H82   2    0.404820    0.824521    0.930963    11.00000   -1.20000
AFIX   0
C83   1    0.409311    0.824765    0.828423    11.00000    0.05851    0.03828 =
         0.06371   -0.02102   -0.02355    0.00412
C84   1    0.566168    0.882637    0.803073    11.00000    0.06926    0.06134 =
         0.06087   -0.02947   -0.02641   -0.00881
AFIX  23
H84A  2    0.634549    0.873854    0.771740    11.00000   -1.20000
H84B  2    0.564440    0.845558    0.855701    11.00000   -1.20000
AFIX   0
C85   1    0.539369    0.976625    0.797106    11.00000    0.08048    0.06782 =
         0.12131   -0.05556   -0.02430   -0.01239
PART 1
AFIX  23
H85A  2    0.473899    0.982388    0.833099    31.00000   -1.20000
H85B  2    0.587753    0.989628    0.814193    31.00000   -1.20000
AFIX  23
PART 2
H85C  2    0.523341    1.011059    0.748751   -31.00000   -1.20000
H85D  2    0.478368    0.981427    0.837440   -31.00000   -1.20000
AFIX   0
PART 1
C86   1    0.535234    1.040455    0.728001    31.00000    0.12200    0.05577 =
         0.08475   -0.03135   -0.04903   -0.00115
AFIX 137
H86A  2    0.483784    1.032138    0.711560    31.00000   -1.50000
H86B  2    0.599320    1.036558    0.691124    31.00000   -1.50000
H86C  2    0.519686    1.097654    0.732616    31.00000   -1.50000
AFIX   0
PART 2
C86B  1    0.613886    1.016779    0.801779   -31.00000    0.10698    0.13605 =
         0.12980   -0.09209   -0.00325   -0.05521
AFIX 137
H86D  2    0.596013    1.079905    0.784297   -31.00000   -1.50000
H86E  2    0.678826    1.001590    0.770264   -31.00000   -1.50000
H86F  2    0.616430    0.995574    0.853886   -31.00000   -1.50000
AFIX   0

PART 1
P1    6    0.167488    0.768223    0.633153    10.50000    0.08092    0.10171 =
         0.08783   -0.00982   -0.03303   -0.03465
F1    3    0.270326    0.783592    0.575340    10.50000    0.11576    0.16676 =
         0.12560   -0.00778   -0.01315   -0.03098
F2    3    0.059613    0.752353    0.694168    10.50000    0.09122    0.12636 =
         0.10391   -0.04526   -0.02518   -0.03154
F3    3    0.114198    0.839141    0.572321    10.50000    0.12057    0.10887 =
         0.11688   -0.04030   -0.04986    0.00553
F4    3    0.161140    0.694382    0.608490    10.50000    0.09834    0.12601 =
         0.10684   -0.05686   -0.03995    0.00591
F5    3    0.168187    0.836020    0.665110    10.50000    0.10860    0.19447 =
         0.18412   -0.10407   -0.05176   -0.03115
F6    3    0.218398    0.702707    0.695647    10.50000    0.11858    0.17393 =
         0.10895    0.00011   -0.05384   -0.07940

PART 0
N1S   4    0.413867    0.956564   -0.021437    10.75000    0.15196    0.15313 =
         0.12567   -0.01616   -0.06762   -0.05597
C2S   1    0.475934    0.909150    0.002470    10.75000    0.11040    0.09607 =
         0.12407   -0.01659   -0.05936   -0.03198
C3S   1    0.580330    0.839015    0.014471    10.75000    0.26518    0.12320 =
         0.14857    0.02679   -0.12852   -0.11478
PART 2
AFIX  23
H3SC  2    0.591197    0.838873    0.059959    10.25000   -1.20000
H3SD  2    0.563979    0.780818    0.027264    10.25000   -1.20000
AFIX  23
PART 1
H3SA  2    0.641760    0.865633   -0.014792    10.50000   -1.20000
H3SB  2    0.584001    0.785027    0.006065    10.50000   -1.20000
AFIX   0
PART 2
C4S   1    0.671411    0.844460   -0.038352    10.25000    0.14231    0.05872 =
         0.13330   -0.03711   -0.11155    0.00047
AFIX 137
H4SA  2    0.677044    0.811893   -0.069890    10.25000   -1.50000
H4SB  2    0.724056    0.820005   -0.012903    10.25000   -1.50000
H4SC  2    0.677650    0.905339   -0.069678    10.25000   -1.50000
AFIX   0
PART 1
C5S   1    0.546162    0.826738    0.107751    10.50000    0.12877    0.07327 =
         0.19195   -0.06663   -0.10667    0.01836
AFIX 137
H5SA  2    0.569887    0.871729    0.113379    10.50000   -1.50000
H5SB  2    0.575223    0.769476    0.136202    10.50000   -1.50000
H5SC  2    0.473923    0.832019    0.126778    10.50000   -1.50000
AFIX   0

PART 0
C90   1    0.257501    0.787050    0.414649    10.50000    0.08453
PART 2
AFIX 137
H90C  2    0.245522    0.750155    0.392973    10.25000   -1.50000
H90D  2    0.324811    0.802024    0.390081    10.25000   -1.50000
H90E  2    0.209843    0.840166    0.407106    10.25000   -1.50000
AFIX  23
PART 1
H90A  2    0.308311    0.739981    0.402641    10.25000   -1.20000
H90B  2    0.221002    0.763554    0.468209    10.25000   -1.20000
AFIX   0
PART 2
O88   5    0.245618    0.738736    0.497959    10.25000    0.08237
PART 1
C89   1    0.188761    0.812608    0.369352    10.25000    0.05736
N14   4    0.146595    0.833399    0.326639    10.25000    0.08375

PART 2
P2    6   -0.107621    0.923808    0.727365    10.25000    0.10561    0.08226 =
         0.05756   -0.03028   -0.01385   -0.04443
F7    3   -0.042771    0.948315    0.645586    10.25000    0.10100    0.10964 =
         0.08804   -0.01550   -0.00803   -0.05364
F8    3   -0.130989    0.870917    0.810613    10.25000    0.11775    0.16049 =
         0.05703   -0.03477   -0.01988   -0.06477
F9    3   -0.201550    0.903831    0.716780    10.25000    0.09338    0.11146 =
         0.02174   -0.01694    0.00221   -0.05436
F10   3   -0.045231    0.822478    0.738523    10.25000    0.08755    0.11460 =
         0.07887   -0.01271   -0.01082   -0.05148
F11   3   -0.025674    0.922398    0.764726    10.25000    0.16842    0.12933 =
         0.12255   -0.04556   -0.05127   -0.08696
F12   3   -0.128519    1.026004    0.707451    10.25000    0.13580    0.11494 =
         0.18224   -0.08050   -0.00260   -0.03040

PART 3
P3    6   -0.137108    0.944690    0.736767    10.25000    0.10561    0.08226 =
         0.05756   -0.03028   -0.01385   -0.04443
F13   3   -0.222309    1.015589    0.752380    10.25000    0.13580    0.11494 =
         0.18224   -0.08050   -0.00260   -0.03040
F14   3   -0.093941    1.003503    0.652693    10.25000    0.10100    0.10964 =
         0.08804   -0.01550   -0.00803   -0.05364
F15   3   -0.045821    0.879760    0.718358    10.25000    0.08755    0.11460 =
         0.07887   -0.01271   -0.01082   -0.05148
F16   3   -0.185028    0.880948    0.817330    10.25000    0.11775    0.16049 =
         0.05703   -0.03477   -0.01988   -0.06477
F17   3   -0.062290    0.973063    0.761018    10.25000    0.16842    0.12933 =
         0.12255   -0.04556   -0.05127   -0.08696
F18   3   -0.187418    0.911490    0.696586    10.25000    0.09338    0.11146 =
         0.02174   -0.01694    0.00221   -0.05436

PART 2
C91   1    0.306833    0.851306    0.502457    10.25000    0.08018
AFIX 137
H91A  2    0.364416    0.810988    0.516301    10.25000   -1.50000
H91B  2    0.288208    0.894072    0.527048    10.25000   -1.50000
H91C  2    0.323288    0.881085    0.447965    10.25000   -1.50000
AFIX   0
C92   1    0.218740    0.800075    0.527980    10.25000    0.07450
C93   1    0.122700    0.864644    0.508232    10.25000    0.08849
AFIX 137
H93A  2    0.139649    0.901628    0.455185    10.25000   -1.50000
H93B  2    0.098519    0.900884    0.539309    10.25000   -1.50000
H93C  2    0.071062    0.830998    0.518095    10.25000   -1.50000
AFIX   0
PART 1
C88   1    0.309864    0.861834    0.402753    10.25000    0.11346
AFIX 137
H88A  2    0.361813    0.873374    0.355164    10.25000   -1.50000
H88B  2    0.339390    0.845372    0.443992    10.25000   -1.50000
H88C  2    0.261548    0.914113    0.401570    10.25000   -1.50000
AFIX   0
PART 2
C94   1    0.241221    0.719918    0.623689    10.25000    0.14548
AFIX 137
H94A  2    0.182900    0.690479    0.654575    10.25000   -1.50000
H94B  2    0.253124    0.752049    0.649640    10.25000   -1.50000
H94C  2    0.298955    0.676875    0.615029    10.25000   -1.50000
AFIX   0
HKLF 4


REM  FA57c_abs in P-1
REM wR2 = 0.2940, GooF = S = 1.023, Restrained GooF = 1.169 for all data
REM R1 = 0.0979 for 14644 Fo > 4sig(Fo) and 0.1079 for all 17309 data
REM 1178 parameters refined using 315 restraints

END

WGHT      0.1766      3.9998

REM Highest difference peak  1.317,  deepest hole -0.643,  1-sigma level  0.090
Q1    1  -0.1335  0.9180  0.7000  11.00000  0.05    1.32
Q2    1  -0.0537  0.9223  0.7199  11.00000  0.05    1.27
Q3    1   0.5906  0.9388  0.0540  11.00000  0.05    0.88
Q4    1   0.0149  0.9348  0.7246  11.00000  0.05    0.85
Q5    1   0.2332  0.8152  0.4706  11.00000  0.05    0.80
Q6    1   0.5597  0.8952  0.0395  11.00000  0.05    0.76
Q7    1  -0.2113  0.9603  0.8006  11.00000  0.05    0.68
Q8    1   0.2042  0.7945  0.3993  11.00000  0.05    0.66
Q9    1  -0.2197  0.9635  0.7001  11.00000  0.05    0.63
Q10   1   0.5539  0.8457  0.0252  11.00000  0.05    0.62
Q11   1  -0.0856  0.8618  0.7210  11.00000  0.05    0.60
Q12   1   0.3730  1.0022  0.0203  11.00000  0.05    0.59
Q13   1   0.9723  0.8251  0.1731  11.00000  0.05    0.58
Q14   1  -0.0937  0.9964  0.7217  11.00000  0.05    0.57
Q15   1   0.2881  0.8211  0.4035  11.00000  0.05    0.53
Q16   1   0.2156  0.7385  0.5412  11.00000  0.05    0.52
Q17   1   1.0614  0.8165  0.1735  11.00000  0.05    0.51
Q18   1   0.6377  0.7983 -0.0211  11.00000  0.05    0.51
;
_shelx_res_checksum              52571
_shelx_hkl_file                  
;
   0   0   1 1271.04 27.3619   6
   0   0  -1 1296.40 27.1907   1
   0   0  -1 1279.93 26.5533  12
   0   0   1 1237.00 26.3860  12
   0   0  -2 7029.86 134.292   4
   0   0   2 7111.07 134.290   4
   0   0  -2 7257.53 137.134  18
   0   0  -2 7154.18 137.563   1
   0   0   2 6900.42 137.408   1
   0   0   2 6744.95 136.106  12
   0   0  -2 7009.27 133.154  13
   0   0  -2 7099.66 136.525  12
   0   0   2 6904.99 133.464  13
   0   0  -3 9798.94 185.915  12
   0   0   3 9228.88 180.993  13
   0   0  -3 9200.47 186.631  31
   0   0  -3 9621.60 189.055  33
   0   0  -3 9540.06 186.382  30
   0   0  -3 9708.27 186.544  18
   0   0  -3 9549.12 187.549   1
   0   0  -3 9511.51 182.228   4
   0   0   3 9540.29 182.100   4
   0   0  -4 23.3996 21.3616  20
   0   0  -4 37.1491 14.5692   4
   0   0   4 40.2670 14.0210   4
   0   0  -4 56.7101 24.6767  38
   0   0  -4 70.1822 28.6651  34
   0   0  -4 66.4204 23.5761  30
   0   0  -4 65.9912 24.2553  31
   0   0  -4 38.5259 21.7976  12
   0   0  -4 78.7061 22.4039  14
   0   0  -4 50.6840 23.9470  18
   0   0  -4 47.8818 28.9486  45
   0   0  -4 6.39323 28.0373  47
   0   0   5 510.268 19.1304   4
   0   0  -5 523.929 35.7929  45
   0   0  -5 467.586 33.4298  47
   0   0  -5 651.972 32.5036  25
   0   0  -5 489.748 27.4640  12
   0   0  -5 565.970 31.8966  11
   0   0  -5 520.071 29.8870  18
   0   0  -5 476.626 27.3367  20
   0   0  -5 503.297 28.5136  38
   0   0  -5 474.937 29.6852  37
   0   0  -5 487.123 35.8917  34
   0   0  -5 531.623 30.1551  31
   0   0  -5 457.210 34.1285  33
   0   0  -5 535.468 29.7448  30
   0   0  -5 490.267 30.0378  27
   0   0  -5 510.359 27.7477  14
   0   0  -5 511.955 19.4391   4
   0   0  -5 499.006 34.7719   7
   0   0  -6 1176.56 48.9519  45
   0   0  -6 1374.20 48.3816  47
   0   0  -6 1140.18 46.4550  44
   0   0  -6 1174.34 45.5342  11
   0   0  -6 1357.53 43.4670  18
   0   0  -6 1063.89 46.4722  19
   0   0  -6 1109.97 39.4661  20
   0   0  -6 1188.88 43.8245  38
   0   0  -6 1079.73 43.7833  37
   0   0  -6 1025.16 47.3861  33
   0   0  -6 1125.60 45.4621  31
   0   0  -6 961.241 47.1331  32
   0   0  -6 1124.41 48.5004  34
   0   0  -6 1260.70 43.3589  27
   0   0   6 1221.94 30.9136   4
   0   0  -6 1027.67 49.1699  17
   0   0  -6 1163.12 42.7112  14
   0   0  -6 1107.02 49.4970   7
   0   0  -6 1153.22 48.6905   6
   0   0  -7 32003.3 599.412  46
   0   0  -7 31633.2 599.949  44
   0   0  -7 30023.0 600.120  47
   0   0  -7 30496.2 602.255  45
   0   0   7 30629.3 584.690   3
   0   0   7 29449.6 578.305   2
   0   0   7 30309.9 588.674  43
   0   0  -7 31022.0 595.568  38
   0   0  -7 32582.4 598.246  37
   0   0  -7 32554.6 601.713  33
   0   0  -7 30666.0 596.641  31
   0   0  -7 30235.0 599.946  32
   0   0  -7 30831.2 602.754  34
   0   0  -7 30844.8 595.840  27
   0   0  -7 31031.7 594.272  14
   0   0  -7 29578.7 602.761  17
   0   0  -7 31622.9 594.717  18
   0   0  -7 31555.8 592.850  20
   0   0  -8 13643.2 288.380   7
   0   0  -8 13628.9 286.113   6
   0   0  -8 13676.0 286.930  47
   0   0  -8 13749.0 285.382  46
   0   0  -8 13702.7 286.058  44
   0   0  -8 13991.4 288.907  45
   0   0  -8 13568.0 281.638  11
   0   0   8 13056.5 265.091   3
   0   0   8 12975.6 270.542  43
   0   0  -8 13802.0 282.029  37
   0   0  -8 13815.6 287.144  32
   0   0  -8 13355.9 288.252  33
   0   0  -8 13613.8 289.370  34
   0   0  -8 13954.8 281.252  27
   0   0  -8 13356.3 275.419  20
   0   0  -8 14246.2 291.349  17
   0   0  -8 13314.6 278.651  14
   0   0  -8 13351.8 279.346  38
   0   0  -9 2208.08 85.3216  44
   0   0  -9 2130.05 83.9392  47
   0   0  -9 2036.30 82.4804  46
   0   0  -9 2142.20 87.6188  45
   0   0  -9 2120.79 76.2626  11
   0   0  -9 2063.04 68.5847  20
   0   0  -9 2360.58 76.7499  38
   0   0  -9 2162.33 80.4757  37
   0   0  -9 2137.92 89.1958  32
   0   0  -9 2152.90 87.0041  34
   0   0  -9 2170.18 84.3233  33
   0   0  -9 2047.90 75.1714  27
   0   0  -9 2310.91 74.6079  14
   0   0  -9 2164.91 89.0513  17
   0   0  -9 2038.45 85.2150   7
   0   0 -10 2664.55 78.1743  22
   0   0 -10 2325.13 76.0889  20
   0   0 -10 2646.44 84.9614  38
   0   0 -10 2828.73 89.4768  37
   0   0 -10 2610.18 94.7834  32
   0   0 -10 2426.46 98.5564  33
   0   0 -10 2581.46 94.4691  34
   0   0 -10 2581.23 84.1536  27
   0   0 -10 2583.09 93.8353  24
   0   0 -10 2751.94 86.4663  11
   0   0 -10 2408.94 90.2618  47
   0   0 -10 2605.63 93.4987  46
   0   0 -10 2432.07 94.4675  45
   0   0 -10 2497.46 94.6121  44
   0   0 -10 2741.25 95.9484   7
   0   0 -11 45.0703 50.5603   7
   0   0 -11 69.1667 41.4755  38
   0   0 -11 101.247 38.9139  14
   0   0 -11 78.6961 39.1912  11
   0   0 -11-20.8489 50.3242  45
   0   0 -11 12.4979 49.4284  47
   0   0 -11 79.4505 32.7576  22
   0   0 -12 897.064 67.7679   7
   0   0 -12 885.395 67.9312  40
   0   0 -12 815.970 60.4860  37
   0   0 -12 917.407 67.7053  34
   0   0 -12 909.111 56.4010  27
   0   0 -12 907.937 59.7248  11
   0   0 -12 917.588 68.5330  24
   0   0 -12 890.964 66.4603  46
   0   0 -12 857.847 63.3556  47
   0   0 -12 779.401 65.4205  44
   0   0 -12 989.783 69.7897  45
   0   0 -12 803.985 66.4171  15
   0   0 -12 1014.72 57.3935  14
   0   0 -13 6601.05 163.630  22
   0   0 -13 6392.01 169.507  38
   0   0 -13 6884.87 184.881  40
   0   0 -13 6551.85 177.532  37
   0   0 -13 6552.78 185.837  34
   0   0 -13 6320.01 169.237  27
   0   0 -13 6730.02 184.777   7
   0   0 -13 6564.67 185.063  24
   0   0 -13 6586.31 170.985  14
   0   0 -13 6606.11 186.137  15
   0   0 -13 6471.95 186.564  45
   0   0 -13 6225.06 180.733  47
   0   0 -13 6406.33 181.344  44
   0   0 -13 6596.36 179.996  46
   0   0 -14 3948.03 130.492  37
   0   0 -14 3870.25 137.033  15
   0   0 -14 3928.88 121.848  14
   0   0 -14 4014.75 145.422  29
   0   0 -14 3812.40 120.939  27
   0   0 -14 3914.33 138.339   7
   0   0 -14 3933.04 115.648  22
   0   0 -14 3623.83 137.689  24
   0   0 -14 3981.59 137.568  40
   0   0 -14 3837.84 122.111  38
   0   0 -14 3947.52 134.872  47
   0   0 -14 3840.99 135.806  46
   0   0 -15 201.974 52.6365  38
   0   0 -15 285.091 61.0405  37
   0   0 -15 244.489 66.0084  15
   0   0 -15 263.387 52.8416  14
   0   0 -15 160.818 53.1574  27
   0   0 -15 203.448 75.8261  29
   0   0 -15 253.759 66.5643   7
   0   0 -15 347.319 68.6096  24
   0   0 -15 223.125 71.0520  40
   0   0 -16 2612.34 114.588  15
   0   0 -16 2469.49 100.481  14
   0   0 -16 2621.78 107.951  37
   0   0 -16 2492.66 120.911  29
   0   0 -16 2586.42 99.8788  38
   0   0 -16 2406.14 117.112  40
   0   0 -16 2588.55 114.314  24
   0   0 -17 98.5420 48.4231  14
   0   0 -17 16.0739 55.5338  15
   0   0 -17 39.3735 55.7943  37
   0   0 -17 82.9690 67.7197  29
   0   0 -17 9.47437 47.3760  38
   0   0 -17 122.974 62.8702  40
   0   0 -17-3.26207 58.5166  24
   0   0 -18 28.9206 49.1862  37
   0   0 -18 43.3336 57.2658  29
   0   0 -18 70.7336 55.4527  15
   0   0 -18 9.12640 44.3256  14
   0   0 -19 1364.17 75.9801  42
   0   0 -19 1125.40 70.6354  37
   0   0 -19 1300.04 82.3113  29
   0   0 -19 1311.37 63.9620  14
   0   0 -20 65.3799 48.2850  29
   0   0 -20-1.89009 38.8959  37
   0   0 -20 78.1296 40.7117  42
   0   0 -21 18.4890 31.4659  37
   0   0 -21 20.2640 28.3993  42
   0   0 -22 65.0211 22.1691  37
   0   1 -21 10.1803 25.5799  37
   0   1 -21 44.9179 25.9395  42
   0   1 -20 385.360 50.3499  29
   0   1 -20 302.473 39.5834  37
   0   1 -20 322.670 42.1187  42
   0   1 -19 2433.96 102.707  29
   0   1 -19 2420.90 95.4953  42
   0   1 -19 2525.32 91.1236  37
   0   1 -18 855.671 69.5803  15
   0   1 -18 903.173 57.9766  14
   0   1 -17 105.387 61.8073  40
   0   1 -17 25.5172 58.7758  24
   0   1 -17 32.2284 51.4516  37
   0   1 -17 75.5223 65.4754  29
   0   1 -16 287.541 60.5522  37
   0   1 -16 257.532 53.4940  14
   0   1 -16 319.071 68.0143  15
   0   1 -16 364.939 76.9238  29
   0   1 -16 274.211 73.1322  40
   0   1 -16 259.348 69.4550  24
   0   1 -16 259.886 69.9080   7
   0   1 -15 55.8495 62.4579  15
   0   1 -15-2.37166 47.8343  14
   0   1 -15 45.0017 73.8689  29
   0   1 -15 59.6711 61.3137  24
   0   1 -15 94.4968 56.8210  37
   0   1 -15 9.61725 63.3471  40
   0   1 -15 18.4886 46.8439  38
   0   1 -14 2091.09 94.5243  37
   0   1 -14 1982.09 85.0295  14
   0   1 -14 1915.51 101.700  15
   0   1 -14 1966.71 85.1194  38
   0   1 -14 1984.00 100.256  40
   0   1 -14 1840.00 101.426  24
   0   1 -14 2187.66 101.139  46
   0   1 -14 1991.94 105.066  45
   0   1 -14 2046.66 103.278   7
   0   1 -13 104.161 60.4658   7
   0   1 -13 92.8218 56.9317  40
   0   1 -13 74.0817 47.5786  37
   0   1 -13 86.1758 43.8964  38
   0   1 -13 93.9087 56.5986  34
   0   1 -13 86.4475 41.5204  27
   0   1 -13 110.065 57.4741  24
   0   1 -13 105.888 55.7775  15
   0   1 -13 149.322 46.4102  14
   0   1 -13 83.4063 61.0816  45
   0   1 -13 165.124 57.9010  46
   0   1 -12 145.350 53.5959   7
   0   1 -12 86.5031 53.1282  40
   0   1 -12 53.8192 44.9827  37
   0   1 -12 69.0016 53.1374  34
   0   1 -12 87.2247 38.3466  27
   0   1 -12 145.758 43.8579  11
   0   1 -12 127.318 53.9933  24
   0   1 -12 126.099 39.6983  14
   0   1 -12 234.373 56.1433  47
   0   1 -12 47.4127 49.3718  46
   0   1 -12 148.836 56.3661  44
   0   1 -12 95.6388 54.5640  45
   0   1 -11 39281.1 788.810  38
   0   1 -11 41601.2 810.568  17
   0   1 -11 39783.4 789.289  14
   0   1 -11 39724.6 805.705  34
   0   1 -11 39751.7 803.148  32
   0   1 -11 42027.3 808.520  33
   0   1 -11 41800.6 794.285  11
   0   1 -11 38678.0 781.437  22
   0   1 -11 40846.9 805.941   7
   0   1 -10 859.394 45.3224  22
   0   1 -10 850.660 49.7357  38
   0   1 -10 829.220 56.5021  37
   0   1 -10 764.679 63.8684  34
   0   1 -10 816.073 50.6360  27
   0   1 -10 704.365 60.6728  47
   0   1 -10 714.724 62.0400  44
   0   1 -10 861.700 61.4060  46
   0   1 -10 772.267 65.8508  45
   0   1 -10 912.454 53.7281  11
   0   1 -10 852.669 67.6907  17
   0   1 -10 772.004 65.9211   7
   0   1  -9 9902.57 213.436  22
   0   1  -9 10167.2 219.601  38
   0   1  -9 10859.8 225.338  37
   0   1  -9 8923.25 227.646  33
   0   1  -9 9547.78 231.474  34
   0   1  -9 10019.5 229.165  32
   0   1  -9 10029.2 218.437  27
   0   1  -9 10310.6 233.295   7
   0   1  -9 9902.36 229.608   6
   0   1  -9 10403.3 223.134  11
   0   1  -9 10334.3 218.186  14
   0   1  -9 10060.6 233.011  45
   0   1  -9 9963.95 227.553  44
   0   1  -9 10103.7 228.146  47
   0   1  -9 10009.1 225.135  46
   0   1  -8 40015.0 806.054  45
   0   1  -8 40975.8 802.354  47
   0   1  -8 40683.5 800.871  44
   0   1  -8 41131.5 799.675  46
   0   1  -8 41298.3 797.909  11
   0   1  -8 41071.5 794.275  38
   0   1  -8 44077.7 800.116  37
   0   1  -8 41555.4 805.268  33
   0   1  -8 40311.1 805.722  34
   0   1  -8 39293.9 801.674  32
   0   1  -8 40979.3 794.365  27
   0   1  -8 41198.9 803.273   6
   0   1  -8 42514.0 807.247   7
   0   1  -8 41340.0 793.655  14
   0   1  -8 41026.1 807.518  17
   0  -1   8 40482.8 783.312   3
   0   1  -7 2709.09 86.4739  44
   0   1  -7 2402.69 85.5643  47
   0   1  -7 2706.71 88.7174  45
   0   1  -7 2569.20 81.9824  46
   0  -1   7 2569.73 65.6651  23
   0   1  -7 2867.76 86.7633   6
   0   1  -7 2799.66 76.0418  38
   0   1  -7 2846.23 81.4127  37
   0   1  -7 2777.54 88.7136  34
   0   1  -7 2629.48 87.6232  32
   0   1  -7 2759.09 91.0309  33
   0   1  -7 2663.60 78.5082  27
   0   1  -7 2681.00 91.5146  17
   0   1  -7 2770.74 76.4818  14
   0  -1   7 2821.80 60.5843   2
   0  -1   7 2909.01 67.1344   3
   0  -1   6 25513.9 493.877   2
   0  -1   6 25968.2 498.255   3
   0   1  -6 25957.1 510.677  47
   0   1  -6 25887.4 512.984  45
   0   1  -6 25548.2 508.695  44
   0  -1   6 25045.3 497.375  23
   0   1  -6 26503.4 507.631  11
   0   1  -6 26255.2 501.899  20
   0   1  -6 26158.1 504.423  38
   0   1  -6 26420.4 508.020  37
   0   1  -6 26707.8 510.877  32
   0   1  -6 27065.9 512.229  33
   0   1  -6 26434.4 505.090  27
   0   1  -6 26298.5 510.329   6
   0   1  -6 26424.0 512.760   7
   0   1  -6 25763.0 503.684  14
   0   1  -6 26310.6 513.604  17
   0   1  -5 7256.68 155.871  44
   0   1  -5 6875.14 155.983  47
   0  -1   5 7279.39 146.208  23
   0  -1   5 7217.14 145.943  13
   0   1  -5 7296.65 148.813  20
   0   1  -5 7334.79 151.280  38
   0   1  -5 7215.55 158.578  17
   0   1  -5 7465.57 150.967  14
   0   1  -5 7430.91 157.264  32
   0   1  -5 6565.66 155.643  33
   0   1  -5 7226.84 155.168  31
   0   1  -5 7436.01 151.534  27
   0   1  -5 7537.93 153.864   1
   0  -1   5 7576.54 147.060   3
   0   1  -5 7049.95 140.636   8
   0   1  -5 7609.10 156.959   6
   0   1  -4 320531. 5994.07  20
   0   1  -4 320031. 5995.50  38
   0   1  -4 319899. 5995.07  14
   0  -1   4 324374. 5992.96   3
   0   1  -4 323224. 5997.47   1
   0   1  -4 317584. 5996.13  27
   0  -1   4 320098. 5992.29  13
   0  -1   4 317309. 5992.35  23
   0   1  -4 317846. 6000.38  47
   0   1  -4 318619. 5992.26   4
   0   1  -3 136562. 2561.26  19
   0   1  -3 138243. 2561.07   6
   0   1  -3 135858. 2556.35   4
   0   1  -3 135043. 2557.72  14
   0   1  -3 128546. 2560.91  32
   0   1  -3 135823. 2558.44  27
   0  -1   3 133591. 2556.45  23
   0   1  -3 144917. 2562.97  47
   0   1  -3 140936. 2559.79   1
   0  -1   3 134693. 2556.75   3
   0  -1   3 137995. 2556.56  13
   0   1  -3 136553. 2552.41   9
   0   1  -2 49225.3 939.486  14
   0   1  -2 48311.9 939.340   4
   0  -1   2 49959.2 939.964   3
   0   1  -2 51086.0 941.222   1
   0  -1   2 49790.4 939.752  13
   0   1  -2 51470.9 942.439   6
   0   1  -2 50564.9 942.289  25
   0   1  -2 50474.5 942.333  19
   0  -1   1 8793.17 166.777   3
   0   1  -1 8393.26 166.867   3
   0  -1   1 8622.94 166.909  13
   0   1  -1 8956.85 167.462   6
   0  -1   0 100591. 1878.67   3
   0  -1   0 100000. 1878.57   2
   0  -1  -1 33796.4 630.487   5
   0   1   1 33038.6 630.352   2
   0  -1  -1 33914.6 630.385   2
   0   1   2 154013. 2930.03   6
   0   1   2 156193. 2927.40   5
   0   1   2 157369. 2926.81   2
   0  -1  -2 156623. 2927.09   2
   0  -1  -2 156157. 2929.35  19
   0  -1  -3 92308.3 1859.25  19
   0  -1  -3 100483. 1860.51   6
   0   1   3 99505.5 1856.68   4
   0  -1  -3 101647. 1862.09  17
   0  -1  -3 98535.2 1860.16  33
   0  -1  -3 98170.4 1860.52  32
   0  -1  -3 100924. 1861.51  28
   0   1   3 99177.5 1854.99  10
   0  -1  -3 100645. 1859.04  25
   0   1   3 99068.6 1854.29   2
   0   1   4 1607.37 38.1812   4
   0  -1  -4 1553.93 48.4798   6
   0   1   4 1598.92 33.0696   2
   0  -1  -4 1425.71 46.7070  32
   0  -1  -4 1387.62 44.7994  33
   0  -1  -4 1468.64 48.9530  34
   0  -1  -4 1550.30 41.7945  31
   0  -1  -4 1512.52 46.7349  28
   0  -1  -4 1452.61 44.6598  12
   0   1   4 1491.17 32.1912   9
   0  -1  -4 1736.51 46.3227  25
   0  -1  -4 1532.64 47.3002  45
   0  -1  -4 1291.88 46.6351  47
   0  -1  -4 1497.72 45.2376  19
   0  -1  -4 1459.59 44.5803  18
   0  -1  -5 46519.0 881.561  38
   0   1   5 47062.1 870.154   2
   0  -1  -5 48187.4 885.209  34
   0  -1  -5 47233.5 878.962  31
   0  -1  -5 43408.1 881.913  32
   0  -1  -5 47426.4 882.157  33
   0  -1  -5 47417.9 880.872  30
   0  -1  -5 48036.0 884.184  47
   0  -1  -5 48077.7 884.353  45
   0  -1  -5 47134.8 881.245  11
   0  -1  -5 47914.7 880.886  12
   0  -1  -5 45098.1 881.223  19
   0  -1  -5 47828.3 880.820  18
   0   1   5 43818.9 869.568   8
   0   1   5 47488.0 874.192   4
   0  -1  -5 44822.4 882.841   6
   0   1   6 4290.81 84.8567   2
   0  -1  -6 4268.87 103.354  47
   0  -1  -6 4290.40 103.989  45
   0  -1  -6 4348.55 100.714  11
   0  -1  -6 4369.66 99.3579  12
   0  -1  -6 4295.17 100.831  19
   0  -1  -6 4231.14 99.0600  20
   0  -1  -6 4532.88 99.5719  18
   0  -1  -6 4459.23 100.505  38
   0  -1  -6 4237.73 99.7655  37
   0  -1  -6 4157.98 97.4665  31
   0  -1  -6 4375.03 103.505  32
   0  -1  -6 4282.53 102.188  33
   0  -1  -6 4698.39 106.010  34
   0  -1  -6 4384.83 98.6071  30
   0  -1  -6 4217.07 105.554  17
   0  -1  -6 4287.88 98.5717  14
   0   1   6 4231.51 89.8375   4
   0  -1  -6 4407.39 103.619   7
   0  -1  -6 4305.49 102.338   6
   0  -1  -7 1476.04 58.2098  47
   0  -1  -7 1585.85 58.1807  45
   0  -1  -7 1529.15 57.2220  44
   0  -1  -7 1639.80 58.0687  24
   0  -1  -7 1556.40 50.7841  12
   0  -1  -7 1450.28 52.5529  11
   0  -1  -7 1602.20 56.0993  19
   0  -1  -7 1540.27 50.4061  20
   0  -1  -7 1520.18 52.0695  18
   0  -1  -7 1542.85 53.5694  38
   0  -1  -7 1695.45 53.9445  37
   0  -1  -7 1467.06 50.6700  31
   0  -1  -7 1566.79 57.2488  33
   0  -1  -7 1402.05 56.1359  32
   0  -1  -7 1597.47 59.5908  34
   0  -1  -7 1638.53 54.4726  27
   0  -1  -7 1621.73 51.8993  30
   0  -1  -7 1538.24 60.0798  17
   0  -1  -7 1492.45 52.4205  14
   0   1   7 1531.93 38.5820   4
   0   1   7 1343.46 31.1356   2
   0   1   8 2061.90 50.7493   4
   0  -1  -8 2459.02 79.7468  46
   0  -1  -8 2231.52 80.3741  47
   0  -1  -8 2252.62 79.8846  45
   0  -1  -8 2179.62 78.0443  44
   0  -1  -8 2232.47 79.5694  24
   0  -1  -8 2046.83 72.8210  11
   0  -1  -8 2139.16 67.8144  12
   0  -1  -8 2109.87 68.9203  18
   0  -1  -8 2020.05 68.7263  20
   0  -1  -8 2235.39 73.2476  38
   0  -1  -8 2228.27 72.7600  37
   0  -1  -8 2336.78 79.3362  33
   0  -1  -8 2011.81 77.6841  32
   0  -1  -8 2220.21 79.9086  34
   0  -1  -8 2170.84 73.1728  31
   0  -1  -8 2117.00 69.5868  30
   0  -1  -8 2266.97 73.1383  27
   0  -1  -8 2233.17 81.5960  17
   0  -1  -8 2277.89 71.5193  14
   0  -1  -8 2253.01 78.2702   7
   0  -1  -9 20787.6 417.932  47
   0  -1  -9 20565.6 417.055  46
   0  -1  -9 20391.6 417.252  44
   0  -1  -9 20441.6 419.655  45
   0  -1  -9 19753.5 419.298  24
   0  -1  -9 21034.6 413.191  11
   0  -1  -9 20254.6 408.941  18
   0  -1  -9 20438.2 409.260  20
   0  -1  -9 20013.4 412.752  38
   0  -1  -9 20421.4 414.119  37
   0  -1  -9 20597.0 418.077  32
   0  -1  -9 20229.2 420.712  34
   0  -1  -9 19515.3 415.851  33
   0  -1  -9 20977.9 413.928  27
   0  -1  -9 20828.0 411.397  14
   0  -1  -9 20718.8 422.944  17
   0  -1  -9 20032.7 419.397   7
   0  -1 -10 16185.7 340.355  20
   0  -1 -10 17170.1 341.926  22
   0  -1 -10 16801.3 345.960  38
   0  -1 -10 15957.7 352.773  40
   0  -1 -10 17024.3 348.010  37
   0  -1 -10 16303.2 352.633  33
   0  -1 -10 17215.0 355.938  34
   0  -1 -10 15664.4 351.177  32
   0  -1 -10 16991.7 346.772  27
   0  -1 -10 16652.5 353.912  24
   0  -1 -10 16575.7 346.882  11
   0  -1 -10 16676.4 354.560   7
   0  -1 -10 16869.2 351.606  44
   0  -1 -10 17023.2 354.612  45
   0  -1 -10 16769.6 352.811  47
   0  -1 -10 16191.5 351.411  46
   0  -1 -11 5953.60 145.674  20
   0  -1 -11 6004.80 146.966  22
   0  -1 -11 6400.31 153.658  38
   0  -1 -11 5916.44 159.598  40
   0  -1 -11 6285.56 155.555  37
   0  -1 -11 5773.69 159.966  15
   0  -1 -11 5815.58 150.388  14
   0  -1 -11 6109.51 153.056  11
   0  -1 -11 5800.19 161.098  45
   0  -1 -11 5927.19 159.937  47
   0  -1 -11 5808.18 157.855  44
   0  -1 -11 6080.83 157.910  46
   0  -1 -11 6628.42 162.906   7
   0  -1 -12-9.65382 48.4103   7
   0  -1 -12-16.3903 42.1126  37
   0  -1 -12 41.1976 50.1310  33
   0  -1 -12 4.00644 38.2425  27
   0  -1 -12 29.1079 48.7537  29
   0  -1 -12-21.6964 40.0754  11
   0  -1 -12 14.4119 45.0878  24
   0  -1 -12 33.5722 50.4437  44
   0  -1 -12 9.46704 40.0534  14
   0  -1 -12-7.30250 48.9723  15
   0  -1 -13 302.452 42.3217  22
   0  -1 -13 283.339 58.2977  40
   0  -1 -13 338.582 50.5254  38
   0  -1 -13 284.943 49.6849  37
   0  -1 -13 485.201 70.1923  33
   0  -1 -13 242.804 61.2164  29
   0  -1 -13 225.815 46.3800  27
   0  -1 -13 154.160 53.1527  47
   0  -1 -13 260.965 62.5519  44
   0  -1 -13 204.800 58.6620  46
   0  -1 -13 378.522 57.7021  24
   0  -1 -13 294.554 47.1884  14
   0  -1 -13 263.004 55.6195  15
   0  -1 -13 399.180 58.9240   7
   0  -1 -14 2543.96 92.9887  22
   0  -1 -14 2420.61 111.398  40
   0  -1 -14 2514.07 99.6019  38
   0  -1 -14 2751.68 104.042  37
   0  -1 -14 2594.58 101.444  27
   0  -1 -14 2797.84 118.219  29
   0  -1 -14 2548.28 109.439  47
   0  -1 -14 2779.71 114.646  44
   0  -1 -14 2600.95 109.482  46
   0  -1 -14 2707.50 112.648  24
   0  -1 -14 2546.06 110.835  15
   0  -1 -14 2694.12 100.828  14
   0  -1 -14 2798.90 113.889   7
   0  -1 -15 9.43386 66.2268  40
   0  -1 -15-15.1432 50.3780  38
   0  -1 -15-5.48483 53.4499  37
   0  -1 -15 24.8968 48.7310  14
   0  -1 -15 9.52811 61.7676  15
   0  -1 -15-20.7493 67.1108  29
   0  -1 -15-27.9018 50.3737  27
   0  -1 -15 152.224 70.3051  46
   0  -1 -15 40.9950 58.9767  47
   0  -1 -15 56.6880 57.2673  24
   0  -1 -15 64.4385 59.7890   7
   0  -1 -15 13.0182 41.4295  22
   0  -1 -16 23.3391 48.7567  38
   0  -1 -16-22.8996 57.5511  37
   0  -1 -16-6.55971 63.1149  15
   0  -1 -16 54.2347 52.0837  14
   0  -1 -16-46.8649 67.9951  29
   0  -1 -16-20.7867 50.2261  27
   0  -1 -16 6.57458 63.8747  24
   0  -1 -16 55.7969 66.4435  40
   0  -1 -16 31.0054 44.4039  22
   0  -1 -17 1216.13 89.4793  15
   0  -1 -17 1393.96 77.1973  14
   0  -1 -17 1387.70 93.7623  29
   0  -1 -17 1583.53 86.7683  37
   0  -1 -17 1527.15 80.2803  38
   0  -1 -17 1509.21 98.8156  40
   0  -1 -17 1626.46 92.0299  24
   0  -1 -18-29.9779 55.8841  42
   0  -1 -18 35.7030 45.0861  38
   0  -1 -18 37.3048 58.4178  29
   0  -1 -18-19.3640 53.3907  37
   0  -1 -19 58.0938 58.2417  29
   0  -1 -19 4.14438 40.1678  38
   0  -1 -19 2.20536 42.8865  14
   0  -1 -20 788.189 57.1171  42
   0  -1 -20 837.557 57.9768  37
   0  -1 -20 846.960 53.3553  14
   0  -1 -20 905.200 68.2619  29
   0  -1 -21-3.09007 32.6285  42
   0  -1 -21 67.6302 37.8527  37
   0  -1 -22 92.6939 28.2599  37
   0   2 -20 51.8516 33.3254  42
   0   2 -20 33.9483 28.7981  37
   0   2 -20 11.4443 40.4995  29
   0   2 -19 8.66743 40.8141  42
   0   2 -19 14.3212 36.5502  37
   0   2 -19 12.5599 49.6240  29
   0   2 -18 6.17386 57.2784  29
   0   2 -18 17.6236 47.5828  15
   0   2 -18 46.1626 42.0583  37
   0   2 -18-37.5500 49.4168  24
   0   2 -17 666.179 78.3605  29
   0   2 -17 783.014 70.7447  15
   0   2 -17 611.838 66.9973  40
   0   2 -17 768.751 73.3313  24
   0   2 -17 671.883 61.8784  37
   0   2 -16 14789.9 340.086  37
   0   2 -16 14265.8 349.195  15
   0   2 -16 15319.5 365.028  29
   0   2 -16 14563.0 348.750  40
   0   2 -16 15668.3 354.683  24
   0   2 -16 16295.0 357.988   7
   0   2 -15 14967.4 340.212  14
   0   2 -15 15315.8 363.758  15
   0   2 -15 15914.0 379.617  29
   0   2 -15 15951.7 366.672  24
   0   2 -15 15944.0 354.660  37
   0   2 -15 15516.4 363.881  40
   0   2 -14 2150.62 105.133   7
   0   2 -14 2009.90 91.6068  37
   0   2 -14 2017.85 106.917  34
   0   2 -14 2002.48 100.712  40
   0   2 -14 2030.56 102.554  24
   0   2 -14 2080.34 107.924  45
   0   2 -14 1849.28 103.326  15
   0   2 -14 2111.10 85.2796  14
   0   2 -13 240.197 64.7911   7
   0   2 -13 337.751 54.3744  37
   0   2 -13 363.511 68.1149  34
   0   2 -13 396.467 51.9688  11
   0   2 -13 282.983 63.5585  40
   0   2 -13 243.406 66.2526  24
   0   2 -13 470.559 67.5595  46
   0   2 -13 421.341 70.2904  45
   0   2 -13 296.725 45.3052  14
   0   2 -12 34.4375 53.3185   7
   0   2 -12 20.7235 44.7377  37
   0   2 -12 58.4673 40.0506  38
   0   2 -12 72.8836 57.0004  34
   0   2 -12 19.2647 39.4940  11
   0   2 -12 29.0625 53.3729  40
   0   2 -12 51.3238 55.3359  24
   0   2 -12 48.4918 51.6198  46
   0   2 -12 277.138 70.2825  44
   0   2 -12 42.1590 57.8120  45
   0   2 -12 5.67975 37.8716  14
   0   2 -12 83.8455 62.6689  17
   0   2 -11 16.6144 42.2735  37
   0   2 -11 90.1114 38.0847  38
   0   2 -11 34.1981 50.4163  34
   0   2 -11 97.1227 55.3470  32
   0   2 -11 72.4826 53.4405   7
   0   2 -11 83.3634 41.6344  11
   0   2 -11 23.8949 36.2769  14
   0   2 -11 125.258 57.4044  17
   0   2 -11 81.9961 55.0964  44
   0   2 -11 59.6677 51.4036  45
   0   2 -10 10984.6 237.375  38
   0   2 -10 11379.0 246.257  37
   0   2 -10 11368.3 258.544  17
   0   2 -10 10221.0 251.890  32
   0   2 -10 10610.5 236.019  27
   0   2 -10 11444.6 244.769  11
   0   2 -10 10778.7 246.234  46
   0   2 -10 10262.5 248.431  47
   0   2 -10 10445.0 247.754  44
   0   2 -10 11347.3 256.885   7
   0   2  -9 2710.10 99.6979  45
   0   2  -9 2497.61 89.4715  46
   0   2  -9 2748.22 98.4559  47
   0   2  -9 2470.38 94.2300  44
   0   2  -9 2945.12 88.5491  11
   0   2  -9 2536.77 81.5593  38
   0   2  -9 2821.61 90.9903  37
   0   2  -9 2634.55 95.6303  32
   0   2  -9 2515.54 97.7177  34
   0   2  -9 2737.01 83.1941  27
   0   2  -9 2623.90 74.8068  22
   0   2  -9 2858.41 81.6322  14
   0   2  -9 2797.35 100.008   7
   0   2  -9 2517.81 96.8237   6
   0   2  -8 12622.9 275.382  45
   0   2  -8 12147.8 272.159  47
   0   2  -8 12647.5 265.488  46
   0   2  -8 11694.7 267.226  44
   0   2  -8 13365.8 266.217  11
   0   2  -8 11929.9 251.595  22
   0   2  -8 13439.4 267.431  37
   0   2  -8 12513.2 274.874  33
   0   2  -8 12287.5 271.438  32
   0   2  -8 12566.6 274.533  34
   0   2  -8 11881.2 258.036  27
   0   2  -8 12497.4 270.179   6
   0   2  -8 12606.6 273.416   7
   0   2  -8 12703.8 275.437  17
   0   2  -8 12227.8 257.523  14
   0   2  -8 12043.3 258.035  38
   0   2  -7 16123.1 340.609  46
   0   2  -7 17316.3 347.800  47
   0   2  -7 16833.7 343.090  44
   0  -2   7 16257.5 330.130  23
   0   2  -7 17345.6 346.602   6
   0   2  -7 16603.5 334.796  38
   0   2  -7 17551.6 341.767  37
   0   2  -7 17618.8 351.066  33
   0   2  -7 16885.5 346.321  32
   0   2  -7 16361.1 334.883  27
   0  -2   7 16552.0 329.141   3
   0  -2   7 16375.6 323.827   2
   0   2  -7 16572.8 333.781  14
   0   2  -7 17093.4 349.954  17
   0   2  -6 14783.9 298.924   8
   0   2  -6 15777.0 309.357  38
   0   2  -6 15785.6 322.839  17
   0   2  -6 15886.8 309.026  14
   0   2  -6 15462.4 318.563  32
   0   2  -6 16720.7 323.305  33
   0   2  -6 15816.3 309.819  27
   0  -2   6 14937.6 306.292  13
   0  -2   6 14387.7 305.953  23
   0  -2   6 15662.5 301.874   2
   0  -2   6 16354.7 306.649   3
   0   2  -6 15937.5 316.403  44
   0   2  -6 16444.8 320.760  47
   0   2  -6 16059.5 314.310  46
   0   2  -5 69.4119 29.3264  44
   0   2  -5 61.3916 26.6069   1
   0  -2   5 141.728 20.3268   3
   0  -2   5 69.6618 15.9061   2
   0   2  -5 46.4790 20.9804  38
   0   2  -5 61.7041 30.8459  32
   0   2  -5 49.4400 35.1167  33
   0   2  -5 41.0105 20.8130  27
   0   2  -5 86.3165 20.3876  14
   0  -2   5 69.3835 21.2891  13
   0  -2   5 79.6404 21.3885  23
   0   2  -5 69.1386 29.3444   6
   0   2  -5 75.7260 32.2162  47
   0   2  -4 40001.1 764.148   6
   0   2  -4 38739.4 758.063  38
   0   2  -4 40397.8 758.009  14
   0   2  -4 39619.8 764.795  32
   0   2  -4 40493.9 768.093  33
   0   2  -4 39965.4 759.033  27
   0  -2   4 39504.2 758.778  13
   0  -2   4 39434.2 758.921  23
   0  -2   4 39626.1 755.806   2
   0   2  -4 40983.4 761.805   1
   0  -2   4 40008.2 758.195   3
   0   2  -4 42194.6 767.202  47
   0   2  -4 39407.7 762.625  44
   0   2  -3 48267.6 892.790   6
   0   2  -3 46192.2 887.127  14
   0   2  -3 46754.4 893.098  32
   0   2  -3 46983.0 888.361  27
   0  -2   3 46946.1 889.587  13
   0  -2   3 46489.5 889.655  23
   0   2  -3 45844.9 892.492  25
   0   2  -3 46588.8 891.712  44
   0   2  -3 48902.5 895.509  47
   0   2  -3 48008.5 890.911   1
   0  -2   3 46694.8 887.212   2
   0  -2   3 47355.4 889.031   3
   0   2  -2 74393.4 1341.62   6
   0   2  -2 70690.9 1336.75  14
   0   2  -2 69551.4 1340.49  26
   0  -2   2 73857.0 1340.77  13
   0  -2   2 72907.8 1340.02   3
   0  -2   2 71641.7 1338.77   2
   0   2  -2 66888.3 1340.77  25
   0  -2   2 72612.6 1340.80  23
   0  -2   2 68921.1 1339.74  21
   0  -2   1 89819.3 1684.74  13
   0   2  -1 89255.1 1683.89  25
   0   2  -1 89299.4 1684.67  26
   0  -2   1 88235.3 1684.71  23
   0  -2   1 88118.5 1684.62  21
   0  -2   1 91080.3 1684.19   3
   0  -2   1 91624.2 1683.74   2
   0  -2   0 172856. 3238.59   2
   0  -2  -1 55656.7 1029.16   2
   0   2   1 53840.3 1029.24   2
   0  -2  -2 151868. 2831.69  19
   0  -2  -2 154359. 2832.60   5
   0  -2  -2 153694. 2832.42   2
   0   2   2 145300. 2832.08   2
   0  -2  -3 70263.1 1357.12  19
   0   2   3 72395.6 1354.92   2
   0  -2  -3 72667.1 1355.55   2
   0   2   3 72952.8 1355.36   5
   0  -2  -4 7729.36 164.802  47
   0  -2  -4 8140.96 151.904  13
   0  -2  -4 7612.28 160.778  37
   0  -2  -4 7942.60 162.056  33
   0  -2  -4 7684.60 164.155  28
   0  -2  -4 7935.98 157.358  31
   0  -2  -4 7849.61 163.335  40
   0  -2  -4 7963.43 160.646  19
   0   2   4 8021.72 155.167   5
   0  -2  -4 7986.67 155.437   2
   0   2   4 7987.17 153.893   2
   0  -2  -5 6045.90 132.490  47
   0  -2  -5 6254.79 128.962  19
   0  -2  -5 6088.71 131.464  40
   0  -2  -5 5704.52 128.330  37
   0  -2  -5 5767.61 129.568  33
   0  -2  -5 6068.55 129.845  32
   0  -2  -5 6138.36 132.793  28
   0  -2  -5 5972.88 124.781  31
   0   2   5 6164.53 118.468   2
   0   2   5 6199.25 124.468   4
   0   2   5 6142.26 120.826   5
   0   2   6 24587.1 465.534   2
   0  -2  -6 25365.9 483.132  45
   0  -2  -6 25372.0 483.100  47
   0  -2  -6 24967.1 481.881  24
   0  -2  -6 24619.9 478.777  11
   0  -2  -6 24480.4 479.461  12
   0  -2  -6 24580.3 479.411  18
   0  -2  -6 23318.4 478.148  19
   0  -2  -6 25007.3 480.012  38
   0  -2  -6 23784.6 477.921  37
   0  -2  -6 24594.8 479.904  33
   0  -2  -6 23987.1 479.660  32
   0  -2  -6 25275.8 483.879  34
   0  -2  -6 24014.6 474.525  31
   0  -2  -6 24989.0 482.436  28
   0  -2  -6 25347.1 484.354  29
   0  -2  -6 25235.9 478.771  14
   0  -2  -6 25140.2 483.153  15
   0   2   6 24895.2 472.445   4
   0  -2  -6 24904.5 482.138   7
   0   2   7 4123.25 82.3295   2
   0  -2  -7 4269.90 106.835  47
   0  -2  -7 4426.04 106.473  45
   0  -2  -7 4357.56 105.099  46
   0  -2  -7 4086.54 104.919  24
   0  -2  -7 4395.04 102.710  12
   0  -2  -7 3953.05 99.7941  11
   0  -2  -7 4412.96 101.745  18
   0  -2  -7 4288.69 103.101  19
   0  -2  -7 4354.38 105.481  40
   0  -2  -7 4555.08 103.671  38
   0  -2  -7 4503.69 101.527  37
   0  -2  -7 4278.57 97.0702  31
   0  -2  -7 4214.12 104.248  32
   0  -2  -7 4259.16 108.486  34
   0  -2  -7 4604.60 104.096  33
   0  -2  -7 4093.33 100.740  30
   0  -2  -7 4494.30 106.318  28
   0  -2  -7 4414.39 108.181  29
   0  -2  -7 4190.83 107.649  15
   0  -2  -7 4369.94 101.508  14
   0   2   7 4263.18 91.6610   4
   0   2   7 3852.32 84.7560   8
   0  -2  -8 629.853 52.5142  44
   0  -2  -8 527.108 51.0049  47
   0  -2  -8 547.754 52.8706  46
   0  -2  -8 577.274 53.0701  45
   0  -2  -8 681.780 51.8859  24
   0  -2  -8 603.069 45.0146  11
   0  -2  -8 630.291 45.3214  12
   0  -2  -8 706.415 51.4587  19
   0  -2  -8 649.186 46.3527  18
   0  -2  -8 537.578 44.5331  20
   0  -2  -8 652.267 53.0948  40
   0  -2  -8 633.830 48.5115  38
   0  -2  -8 570.657 45.0138  37
   0  -2  -8 689.199 41.4630  31
   0  -2  -8 630.797 54.2809  34
   0  -2  -8 612.633 52.1354  32
   0  -2  -8 521.925 50.9581  33
   0  -2  -8 647.042 53.5532  29
   0  -2  -8 608.416 43.3342  30
   0  -2  -8 586.198 46.5656  14
   0  -2  -8 674.134 54.5780  15
   0  -2  -8 722.288 51.8396   7
   0   2   8 668.622 29.9376   4
   0  -2  -9 23141.9 470.541  47
   0  -2  -9 24183.6 470.849  46
   0  -2  -9 24006.4 472.002  45
   0  -2  -9 22541.6 468.465  44
   0  -2  -9 22966.9 471.155  24
   0  -2  -9 23857.3 465.927  11
   0  -2  -9 23663.8 463.893  18
   0  -2  -9 23713.0 465.428  20
   0  -2  -9 23137.2 471.055  40
   0  -2  -9 23543.0 467.417  38
   0  -2  -9 23701.3 466.118  37
   0  -2  -9 23192.5 473.828  34
   0  -2  -9 22271.7 460.927  31
   0  -2  -9 22300.4 467.390  33
   0  -2  -9 23113.4 474.272  29
   0  -2  -9 23855.4 468.112  27
   0  -2  -9 23346.5 463.218  30
   0  -2  -9 23624.7 464.868  14
   0  -2  -9 22689.1 471.791  15
   0  -2  -9 22839.0 471.080   7
   0  -2 -10 21731.8 414.106  22
   0  -2 -10 19578.7 410.694  18
   0  -2 -10 19943.2 413.039  20
   0  -2 -10 21008.2 418.029  38
   0  -2 -10 20490.4 421.777  40
   0  -2 -10 20521.6 415.914  37
   0  -2 -10 20102.1 420.157  33
   0  -2 -10 20542.3 418.145  27
   0  -2 -10 19691.1 410.699  30
   0  -2 -10 19736.3 425.122  29
   0  -2 -10 20496.4 415.559  11
   0  -2 -10 19708.4 412.270  12
   0  -2 -10 20920.9 422.560  24
   0  -2 -10 19568.4 419.949  47
   0  -2 -10 20842.6 420.228  44
   0  -2 -10 21002.9 421.021  46
   0  -2 -10 21161.3 422.510   7
   0  -2 -11 17899.3 374.903  47
   0  -2 -11 17583.1 371.874  44
   0  -2 -11 17734.8 373.474  46
   0  -2 -11 17925.8 368.066  11
   0  -2 -11 17908.4 370.023  38
   0  -2 -11 17867.1 374.998  40
   0  -2 -11 17848.1 368.957  37
   0  -2 -11 17568.3 372.232  33
   0  -2 -11 16695.1 367.050  27
   0  -2 -11 17633.5 366.507  14
   0  -2 -11 16875.3 375.268  15
   0  -2 -11 17670.2 363.758  22
   0  -2 -11 17282.2 363.541  20
   0  -2 -11 17238.7 361.498  18
   0  -2 -11 18346.8 375.662   7
   0  -2 -12 141.605 54.3983   7
   0  -2 -12 126.464 49.8045  15
   0  -2 -12 109.755 50.8005  33
   0  -2 -12 95.6530 45.2167  27
   0  -2 -12 126.068 52.3569  29
   0  -2 -12 118.458 43.4550  14
   0  -2 -12 94.2438 46.5644  24
   0  -2 -12 83.2008 35.9896  20
   0  -2 -13 203.702 43.5916  22
   0  -2 -13 216.808 55.2502  40
   0  -2 -13 210.712 48.4231  38
   0  -2 -13 192.597 46.5395  37
   0  -2 -13 170.369 53.4248  33
   0  -2 -13 198.547 46.5976  27
   0  -2 -13 233.417 57.6916  29
   0  -2 -13 209.330 56.6746  46
   0  -2 -13 133.520 55.0438  44
   0  -2 -13 95.6238 54.1089  47
   0  -2 -13 211.155 53.0469  24
   0  -2 -13 184.908 55.0560  15
   0  -2 -13 160.946 45.6547  14
   0  -2 -13 217.060 55.6817   7
   0  -2 -14 82.8170 60.3093  40
   0  -2 -14 14.5500 45.4774  38
   0  -2 -14 108.280 50.9289  37
   0  -2 -14 195.303 63.1476  33
   0  -2 -14-24.7438 55.7620  29
   0  -2 -14 66.1587 50.5665  27
   0  -2 -14 80.8332 63.9736  44
   0  -2 -14 77.0067 59.6357  46
   0  -2 -14-48.6864 60.8715  47
   0  -2 -14 54.0247 58.1176  24
   0  -2 -14-34.6555 58.3980  15
   0  -2 -14 30.3357 46.7693  14
   0  -2 -14 77.9975 41.9543  22
   0  -2 -15 1846.22 90.1164  38
   0  -2 -15 1854.74 103.095  40
   0  -2 -15 1757.04 90.7096  37
   0  -2 -15 1836.87 101.696  29
   0  -2 -15 1891.37 88.9432  27
   0  -2 -15 1886.89 102.895  46
   0  -2 -15 1656.85 95.7243  47
   0  -2 -15 1908.70 100.163  24
   0  -2 -15 1469.78 95.3314  15
   0  -2 -15 1747.37 88.8160  14
   0  -2 -15 1731.59 81.2501  22
   0  -2 -16 357.754 58.9835  38
   0  -2 -16 387.445 66.8286  37
   0  -2 -16 422.489 62.7620  14
   0  -2 -16 334.762 70.4490  15
   0  -2 -16 259.232 56.8281  27
   0  -2 -16 443.114 72.7046  29
   0  -2 -16 354.615 67.3043  47
   0  -2 -16 337.086 71.0970  24
   0  -2 -16 360.789 74.2797  40
   0  -2 -16 279.977 49.8557  22
   0  -2 -17 433.284 77.0235  40
   0  -2 -17 362.914 68.1426  15
   0  -2 -17 412.792 59.1545  14
   0  -2 -17 367.976 71.3351  29
   0  -2 -17 296.274 59.1885  27
   0  -2 -17 411.865 61.1003  38
   0  -2 -17 311.690 62.4997  37
   0  -2 -17 464.010 53.1848  22
   0  -2 -17 289.571 63.1050  42
   0  -2 -18 303.399 54.2475  27
   0  -2 -18 309.862 65.6103  29
   0  -2 -18 293.902 64.0858  15
   0  -2 -18 307.200 54.8698  14
   0  -2 -18 357.637 54.1855  38
   0  -2 -18 360.798 61.7939  37
   0  -2 -18 320.903 59.9438  42
   0  -2 -18 233.786 45.3121  22
   0  -2 -19 18.3217 49.0194  37
   0  -2 -19 16.6901 42.6596  14
   0  -2 -20 114.960 51.8344  29
   0  -2 -20 77.5119 46.2353  37
   0  -2 -20 139.922 41.9327  38
   0  -2 -20 98.6941 41.6275  42
   0  -2 -20 141.656 43.1298  14
   0  -2 -21 502.756 44.3685  42
   0  -2 -21 583.636 44.5546  14
   0  -2 -21 464.834 48.2341  37
   0  -2 -22 148.056 33.9798  37
   0  -2 -23 234.255 23.5294  37
   0   3 -20 8.36902 26.2343  42
   0   3 -20 48.6338 34.3361  29
   0   3 -19 15.0365 37.2452  42
   0   3 -19-14.2547 30.6398  37
   0   3 -19 44.0873 46.5053  29
   0   3 -18 200.446 44.8241  15
   0   3 -18 217.724 59.3272  29
   0   3 -18 171.693 40.5703  37
   0   3 -17 706.283 65.6165  24
   0   3 -17 650.137 63.7575  15
   0   3 -16 208.505 64.2774   7
   0   3 -16 67.1600 65.7145  29
   0   3 -16 80.2529 48.6966  37
   0   3 -16 212.066 55.7760  40
   0   3 -16 222.096 63.1936  24
   0   3 -15 1952.38 99.7636  15
   0   3 -15 2029.19 100.213  40
   0   3 -15 2017.45 103.624  24
   0   3 -15 1843.53 90.0635  37
   0   3 -15 1930.96 108.002  45
   0   3 -15 2127.52 105.574   7
   0   3 -14 980.565 82.9478  34
   0   3 -14 781.823 76.3507  40
   0   3 -14 898.709 83.0304  24
   0   3 -14 972.026 71.2649  37
   0   3 -14 1014.32 88.6644  45
   0   3 -14 1003.40 81.2225  15
   0   3 -13 512.923 60.1923  37
   0   3 -13 538.460 74.8382  34
   0   3 -13 498.665 67.9281  40
   0   3 -13 512.578 71.3369  24
   0   3 -13 534.015 74.5984  45
   0   3 -13 517.496 69.3199   7
   0   3 -12 1843.66 94.0799   7
   0   3 -12 1737.62 93.7782  34
   0   3 -12 1638.47 75.6387  11
   0   3 -12 1763.10 80.5442  37
   0   3 -12 1772.72 87.5401  40
   0   3 -12 1704.90 96.6274  45
   0   3 -12 1680.70 86.9822  46
   0   3 -12 1740.22 101.449  17
   0   3 -12 1573.94 68.0445  14
   0   3 -11 412.102 61.9646  32
   0   3 -11 487.274 63.1304  34
   0   3 -11 588.730 51.2522  11
   0   3 -11 599.583 54.4029  37
   0   3 -11 552.874 58.4386  46
   0   3 -11 553.025 67.6857  45
   0   3 -11 607.855 67.7146   7
   0   3 -11 471.303 69.3936  17
   0   3 -11 547.862 42.6264  14
   0   3 -10 85.6225 39.0243  11
   0   3 -10 18.0189 31.6257  14
   0   3 -10 13.2519 51.4326  17
   0   3 -10 19.4270 31.6169  38
   0   3 -10 71.9386 53.1645   7
   0   3 -10 11.7130 51.1835  32
   0   3 -10-15.2613 50.3537  34
   0   3  -9 3030.16 105.957  17
   0   3  -9 2848.12 82.7158  14
   0   3  -9 3006.57 92.2651  11
   0   3  -9 2933.08 93.2634  37
   0   3  -9 2860.67 85.1809  38
   0   3  -9 2925.45 100.124  44
   0   3  -9 2865.31 94.3843  46
   0   3  -9 2878.25 107.515  45
   0   3  -9 2866.95 103.539   7
   0   3  -9 3126.78 104.035   6
   0   3  -8 8.88057 51.0666   6
   0   3  -8 125.267 52.3450   7
   0   3  -8 77.6225 33.4357  38
   0   3  -8 92.0333 39.1298  37
   0   3  -8 137.518 50.7952  32
   0   3  -8 128.834 41.7712  11
   0   3  -8 92.4293 32.1370  14
   0   3  -8 131.544 44.5313  46
   0   3  -8 78.8197 47.5016  44
   0   3  -7 6665.43 154.044  46
   0   3  -7 6604.77 157.325  44
   0  -3   7 6409.42 146.489  23
   0   3  -7 6549.02 152.211   1
   0  -3   7 6471.46 138.310   2
   0   3  -7 6333.52 138.307  22
   0   3  -7 6529.89 146.213  38
   0   3  -7 6845.15 155.190  37
   0   3  -7 6783.73 162.412  32
   0  -3   7 6257.56 145.266  13
   0   3  -7 6895.24 161.597   6
   0   3  -7 6419.09 144.523  14
   0   3  -7 6834.94 166.134  17
   0   3  -6 2694.38 72.1704  38
   0   3  -6 2779.04 69.6119  39
   0   3  -6 2612.50 71.8545  14
   0   3  -6 2861.68 86.1717   6
   0   3  -6 2712.27 87.5476  32
   0  -3   6 2600.46 74.3059  13
   0  -3   6 2690.83 75.6022  23
   0   3  -6 2694.91 83.9331  44
   0   3  -6 2843.11 80.6448  46
   0  -3   6 2699.98 67.3605   2
   0   3  -5 290.557 25.8298  38
   0   3  -5 284.344 25.8192  39
   0   3  -5 294.000 25.5768  14
   0   3  -5 293.461 38.9582  32
   0  -3   5 224.111 28.1420  13
   0   3  -5 258.478 37.5525  44
   0  -3   5 260.457 29.9463  23
   0   3  -5 267.797 33.5045  46
   0  -3   5 278.354 26.8222   3
   0  -3   5 229.145 22.8301   2
   0   3  -5 260.264 32.5475   1
   0   3  -4 967.894 42.5166   6
   0   3  -4 998.600 32.2383  14
   0   3  -4 1013.09 44.2553  32
   0  -3   4 1004.13 37.9187  13
   0   3  -4 940.964 32.9853  38
   0   3  -4 951.912 34.4121  39
   0  -3   4 1060.67 37.9085  23
   0   3  -4 987.403 40.5104  44
   0  -3   4 923.883 33.0620   2
   0  -3   4 989.591 36.2589   3
   0   3  -4 1034.19 39.6493   1
   0   3  -3 8728.38 177.054   6
   0   3  -3 8635.11 173.946  39
   0   3  -3 8443.27 170.248  38
   0   3  -3 8614.41 169.301  14
   0   3  -3 8741.73 177.824  32
   0  -3   3 8529.16 175.467  13
   0  -3   3 8592.68 175.583  23
   0  -3   3 8465.17 174.265   3
   0  -3   3 8617.73 172.249   2
   0   3  -3 8617.04 175.720  44
   0  -3   2 114695. 2163.29  21
   0   3  -2 116231. 2163.05   6
   0   3  -2 112997. 2156.24  14
   0   3  -2 114886. 2164.06  26
   0  -3   2 115525. 2164.02  23
   0   3  -2 113223. 2161.27  44
   0  -3   2 119750. 2163.07   3
   0  -3   2 115642. 2161.61   2
   0  -3   2 115272. 2163.83  13
   0  -3   1 112679. 2152.35  23
   0   3  -1 114094. 2151.98  26
   0   3  -1 113794. 2149.87  25
   0  -3   1 115268. 2151.89  21
   0  -3   1 116045. 2150.48   2
   0  -3   1 114846. 2152.51  13
   0  -3   0 374448. 7012.10   2
   0  -3  -1 392475. 7300.75  23
   0   3   1 384309. 7300.09  35
   0  -3  -1 390097. 7300.63  13
   0  -3  -1 392806. 7299.84   2
   0  -3  -2 12888.1 248.848  23
   0  -3  -2 12860.2 247.481  22
   0  -3  -2 12819.3 248.633   2
   0  -3  -3 96774.7 1781.36   2
   0  -3  -3 94253.3 1781.39   5
   0  -3  -3 93956.4 1784.63  42
   0  -3  -3 95930.7 1780.72  23
   0  -3  -3 93264.2 1779.82  19
   0  -3  -4 26380.0 497.273  46
   0  -3  -4 26477.5 491.811  13
   0  -3  -4 26010.4 495.751  37
   0  -3  -4 25678.1 494.016   5
   0  -3  -4 26591.2 499.526  42
   0  -3  -4 25814.0 498.769  40
   0  -3  -4 25084.0 494.715  19
   0  -3  -4 25679.8 493.525   2
   0  -3  -5 40989.2 774.299  42
   0  -3  -5 41305.2 774.229  40
   0  -3  -5 40593.4 770.733  37
   0  -3  -5 40432.8 762.708  13
   0  -3  -5 39936.6 776.103  28
   0  -3  -5 40687.0 766.503  31
   0  -3  -5 40214.4 770.357  19
   0  -3  -5 40207.5 766.436   2
   0  -3  -6 606.170 31.2260  19
   0  -3  -6 663.318 36.6526  40
   0  -3  -6 567.388 29.8146  37
   0   3   6 575.686 23.1083  35
   0  -3  -6 527.130 32.0738  33
   0  -3  -6 539.919 36.4791  28
   0  -3  -6 545.893 25.4310  31
   0  -3  -6 558.101 35.1633  29
   0  -3  -6 559.057 14.9644  13
   0  -3  -6 560.113 33.7502  24
   0  -3  -6 677.587 33.6029  14
   0  -3  -6 528.898 35.9661  15
   0  -3  -6 614.814 35.0394  46
   0  -3  -6 589.239 38.7218  47
   0  -3  -7 27.2492 31.9202  46
   0  -3  -7 37.4199 33.5926  47
   0  -3  -7 46.3886 31.0980  24
   0  -3  -7 7.34600 27.7883  14
   0  -3  -7 7.25848 29.1128  12
   0  -3  -7 87.3236 30.5919  19
   0  -3  -7 46.9849 33.2379  40
   0  -3  -7 31.6153 27.2587  37
   0  -3  -7 62.9862 29.5124  38
   0  -3  -7 38.2770 30.2790  33
   0   3   7 45.3059 17.5539  35
   0  -3  -7 37.4567 22.0485  31
   0  -3  -7 54.2659 32.7620  28
   0  -3  -7 35.1058 33.1365  29
   0  -3  -7 20.5168 33.0466  15
   0   3   7 44.2311 22.4641   4
   0  -3  -8 131088. 2463.92  47
   0  -3  -8 132019. 2459.31  44
   0  -3  -8 133938. 2460.79  46
   0  -3  -8 129607. 2461.62  24
   0  -3  -8 132683. 2458.30  11
   0  -3  -8 130042. 2458.63  18
   0  -3  -8 125995. 2456.72  19
   0  -3  -8 130520. 2459.70  38
   0  -3  -8 130868. 2461.90  40
   0  -3  -8 128875. 2456.59  37
   0  -3  -8 124479. 2457.18  33
   0  -3  -8 127084. 2450.59  31
   0  -3  -8 129700. 2463.94  29
   0  -3  -8 132361. 2462.90  28
   0  -3  -8 130930. 2463.02  15
   0  -3  -8 134076. 2457.97  14
   0   3   8 128049. 2448.71   4
   0  -3  -8 134716. 2462.74   7
   0  -3  -9 686.230 59.2924   7
   0  -3  -9 729.637 59.5775  47
   0  -3  -9 698.683 60.8924  46
   0  -3  -9 671.182 58.9291  24
   0  -3  -9 735.812 53.2207  12
   0  -3  -9 639.610 58.5619  44
   0  -3  -9 671.386 58.3376  38
   0  -3  -9 693.962 61.6912  40
   0  -3  -9 681.115 52.5290  37
   0  -3  -9 749.073 54.3533  33
   0  -3  -9 690.072 46.8234  31
   0  -3  -9 710.498 62.8085  29
   0  -3  -9 675.931 51.7885  30
   0  -3  -9 721.537 52.6495  14
   0  -3  -9 626.578 61.1556  15
   0  -3  -9 701.595 51.7876  18
   0  -3  -9 777.001 57.9516  19
   0  -3 -10 5885.33 144.277  18
   0  -3 -10 5978.84 148.351  20
   0  -3 -10 6118.06 145.272  22
   0  -3 -10 5882.07 154.238  40
   0  -3 -10 6029.14 149.743  38
   0  -3 -10 6196.48 146.339  37
   0  -3 -10 5863.02 148.849  33
   0  -3 -10 6073.25 150.405  27
   0  -3 -10 5681.80 142.890  30
   0  -3 -10 5965.06 155.192  29
   0  -3 -10 5763.24 147.765  12
   0  -3 -10 5909.04 153.177  24
   0  -3 -10 5823.21 151.286  44
   0  -3 -10 5842.33 154.256  47
   0  -3 -10 5997.95 153.936  46
   0  -3 -10 6196.11 153.737   7
   0  -3 -11-7.93489 46.7578   7
   0  -3 -11 57.9167 47.1421  47
   0  -3 -11 24.5695 48.7463  46
   0  -3 -11-6.71772 37.0028  12
   0  -3 -11 67.8035 39.9308  14
   0  -3 -11-9.80568 48.5806  40
   0  -3 -11 3.57631 42.7559  38
   0  -3 -11 9.90655 40.4143  37
   0  -3 -11 60.1448 47.8553  33
   0  -3 -11 32.5419 38.3873  30
   0  -3 -11 46.6275 45.8739  15
   0  -3 -11 28.2235 37.8861  18
   0  -3 -11 21.9231 36.3450  20
   0  -3 -11 35.7620 37.8282  22
   0  -3 -11-47.3575 50.2797  44
   0  -3 -12 1427.45 67.3443  14
   0  -3 -12 1382.31 73.7235  15
   0  -3 -12 1402.75 62.6685  30
   0  -3 -12 1360.09 67.8424  27
   0  -3 -12 1481.12 76.1741  29
   0  -3 -12 1307.04 65.2322  12
   0  -3 -12 1421.82 73.2053  24
   0  -3 -12 1305.57 62.9239  22
   0  -3 -12 1447.81 66.6698  20
   0  -3 -13 289.746 57.1046  40
   0  -3 -13 284.568 49.3326  38
   0  -3 -13 229.214 47.1829  37
   0  -3 -13 314.085 55.4463  33
   0  -3 -13 189.205 53.3279  29
   0  -3 -13 245.658 48.7390  27
   0  -3 -13 216.640 51.3396  47
   0  -3 -13 181.197 54.0667  44
   0  -3 -13 254.898 57.5302  46
   0  -3 -13 289.623 53.6274  24
   0  -3 -13 158.461 46.1148  14
   0  -3 -13 299.800 54.6411  15
   0  -3 -13 263.643 44.1999  22
   0  -3 -14 3972.60 133.533  40
   0  -3 -14 4136.71 129.227  38
   0  -3 -14 3967.77 125.265  37
   0  -3 -14 3910.45 130.425  33
   0  -3 -14 3791.45 134.856  29
   0  -3 -14 3752.86 126.959  27
   0  -3 -14 4103.03 133.959  46
   0  -3 -14 3894.83 132.232  44
   0  -3 -14 3814.91 130.094  47
   0  -3 -14 4054.35 131.004  24
   0  -3 -14 3989.86 133.106  15
   0  -3 -14 3989.76 123.980  14
   0  -3 -14 3878.73 120.638  22
   0  -3 -15 39.2739 64.0257  40
   0  -3 -15 54.9381 53.9304  37
   0  -3 -15-23.8256 50.9314  38
   0  -3 -15 237.274 68.3443  33
   0  -3 -15-53.5430 54.9264  27
   0  -3 -15 31.5239 59.7158  29
   0  -3 -15 321.762 74.6779  44
   0  -3 -15 82.8769 68.1274  46
   0  -3 -15-25.8629 62.5735  47
   0  -3 -15 78.3876 61.9145  24
   0  -3 -15-12.6850 51.5000  14
   0  -3 -15-51.8341 59.9869  15
   0  -3 -15 4.68592 44.7321  22
   0  -3 -16 6282.77 191.503  40
   0  -3 -16 6180.92 181.222  38
   0  -3 -16 6435.83 182.706  37
   0  -3 -16 6187.08 191.582  29
   0  -3 -16 6126.23 179.682  27
   0  -3 -16 6174.00 186.614  47
   0  -3 -16 7027.05 197.943  46
   0  -3 -16 6299.79 173.919  22
   0  -3 -16 6339.88 178.345  14
   0  -3 -16 6006.59 189.881  15
   0  -3 -16 6144.30 184.576  42
   0  -3 -17 913.836 75.2620  37
   0  -3 -17 952.405 80.0219  15
   0  -3 -17 972.717 71.0506  14
   0  -3 -17 866.486 82.5565  29
   0  -3 -17 864.991 73.1717  27
   0  -3 -17 1077.61 85.2209  47
   0  -3 -17 878.035 66.4595  22
   0  -3 -17 920.506 87.9701  40
   0  -3 -17 895.295 75.1699  38
   0  -3 -17 1027.63 76.2581  42
   0  -3 -18 253.219 58.1947  14
   0  -3 -18 169.736 62.6489  29
   0  -3 -18 246.657 56.1252  27
   0  -3 -18 182.582 46.2046  22
   0  -3 -18 214.158 54.0347  38
   0  -3 -18 305.968 62.2835  37
   0  -3 -18 196.787 58.2135  42
   0  -3 -19 1188.54 75.8358  37
   0  -3 -19 1195.45 71.4499  38
   0  -3 -19 1317.55 74.7850  14
   0  -3 -19 1271.87 75.5797  42
   0  -3 -20 257.846 48.7483  38
   0  -3 -20 407.520 52.3675  14
   0  -3 -20 275.632 47.5178  42
   0  -3 -21 100.371 44.6924  37
   0  -3 -21 62.1134 36.6705  38
   0  -3 -21 65.3963 37.3276  14
   0  -3 -21 69.2256 36.6140  42
   0  -3 -22 201.546 37.6277  37
   0  -3 -23 174.001 27.2381  37
   0   4 -20 26.0680 26.8580  29
   0   4 -19 363.035 39.0392  42
   0   4 -19 312.623 44.5223  29
   0   4 -18-29.8902 49.8153  29
   0   4 -17 505.519 60.3617  24
   0   4 -17 459.165 46.7221  37
   0   4 -17 430.563 52.8178  15
   0   4 -17 552.680 68.3943  29
   0   4 -16 3249.43 109.271  37
   0   4 -16 3577.10 127.029   7
   0   4 -16 3419.36 121.215  15
   0   4 -15 100.970 59.7040  15
   0   4 -15-22.9035 57.9496   7
   0   4 -15-42.1337 57.0327  24
   0   4 -15-12.2608 47.3830  37
   0   4 -15 150.128 65.9376  45
   0   4 -15 80.2827 56.8199  40
   0   4 -14 5869.68 172.559  40
   0   4 -14 6201.64 182.071  34
   0   4 -14 6002.84 181.464   7
   0   4 -14 5920.67 164.980  37
   0   4 -14 6047.26 180.904  24
   0   4 -14 5870.59 188.002  45
   0   4 -14 5799.27 178.205  15
   0   4 -13 2397.69 108.556  40
   0   4 -13 2718.36 118.973  34
   0   4 -13 2548.87 113.992   7
   0   4 -13 2682.35 100.331  37
   0   4 -13 2669.03 116.704  24
   0   4 -13 2800.05 124.073  17
   0   4 -13 2745.08 123.109  45
   0   4 -12-19.3346 56.0831  40
   0   4 -12 59.1285 48.7279  37
   0   4 -12 38.6067 59.6423  34
   0   4 -12 19.2383 60.4098   7
   0   4 -12 27.4791 64.4178  45
   0   4 -12-20.8562 65.3386  17
   0   4 -11 48.2361 42.0218  37
   0   4 -11 52.0390 39.6486  11
   0   4 -11 69.5006 60.8070  32
   0   4 -11 33.1239 54.3688  34
   0   4 -11 42.1054 56.2800   7
   0   4 -11 153.049 63.1359  45
   0   4 -11 229.192 53.3648  46
   0   4 -11 50.9641 63.9087  17
   0   4 -10 2433.70 89.2114  37
   0   4 -10 2414.95 85.6371  11
   0   4 -10 2513.64 103.114  34
   0   4 -10 2536.35 100.433  32
   0   4 -10 2509.48 102.677   7
   0   4 -10 2281.35 102.578  45
   0   4 -10 2459.53 108.610  17
   0   4  -9 714.719 52.8953  37
   0   4  -9 724.394 49.3448  11
   0   4  -9 724.802 64.4568  34
   0   4  -9 788.544 61.9534  32
   0   4  -9 754.664 62.5541   6
   0   4  -9 801.533 64.1486   7
   0   4  -9 867.384 61.6401  44
   0   4  -9 599.943 52.7208  46
   0   4  -9 762.426 64.9400  17
   0   4  -8 10789.9 254.305  17
   0   4  -8 10510.6 226.877  14
   0   4  -8 11468.6 240.216  11
   0   4  -8 11170.7 247.956   6
   0   4  -8 10744.7 241.826  44
   0   4  -8 10949.9 238.299  46
   0   4  -8 10506.5 237.651  37
   0   4  -7 1709.07 72.4189  44
   0   4  -7 1791.57 66.1834  46
   0  -4   7 1628.96 62.1280  23
   0   4  -7 1612.98 55.2941  38
   0   4  -7 1699.41 67.0377  37
   0   4  -7 1599.43 74.3421  32
   0   4  -7 1677.28 62.3654   1
   0  -4   7 1678.26 61.4720  13
   0   4  -7 1603.16 53.8671  14
   0   4  -7 1788.31 73.8049   6
   0   4  -6-2.81828 47.0231   6
   0   4  -6 21.9778 25.9469  14
   0   4  -6 23.2440 28.2399  38
   0  -4   6 20.9900 37.7554  23
   0   4  -6 39.9973 48.1149  32
   0   4  -6 10.5457 33.8350   1
   0   4  -6 37.5222 39.5037  46
   0   4  -6-1.26995 42.3939  44
   0   4  -5 9290.49 200.981  32
   0   4  -5 9099.35 191.231  39
   0   4  -5 9317.78 187.188  38
   0  -4   5 8999.91 195.395  23
   0   4  -5 8986.11 192.743  46
   0   4  -5 9438.83 198.246  44
   0   4  -5 8809.91 185.069  14
   0   4  -4 5796.91 132.830   6
   0   4  -4 5984.21 122.720  38
   0   4  -4 5776.81 127.962  39
   0   4  -4 5790.56 120.380  14
   0   4  -4 5891.33 133.825  32
   0  -4   4 5716.93 130.379  13
   0  -4   4 5906.39 131.060  23
   0   4  -4 5982.34 131.458  44
   0   4  -4 5865.35 126.627  46
   0   4  -4 5582.61 128.620   1
   0  -4   4 5664.80 125.288   2
   0  -4   3 13992.3 268.192   2
   0   4  -3 12953.8 260.356  14
   0   4  -3 13369.8 272.139  32
   0   4  -3 13444.5 272.130  26
   0  -4   3 13803.7 272.124  13
   0  -4   3 13836.7 272.405  23
   0   4  -3 13589.7 265.372  46
   0   4  -3 13535.4 268.773  44
   0   4  -3 13836.6 271.490   6
   0  -4   2 6703.74 146.338  21
   0   4  -2 7088.61 144.701   6
   0   4  -2 6640.01 133.812  14
   0   4  -2 6904.44 146.839  26
   0  -4   2 7147.10 147.124  23
   0  -4   2 6993.22 144.153   2
   0  -4   2 7300.67 147.426  13
   0   4  -2 7099.17 141.869  44
   0  -4   1 4062.87 90.2165  13
   0  -4   1 3974.11 87.0264   2
   0   4  -1 3868.48 90.0275  26
   0  -4   1 3960.33 90.1024  23
   0  -4   0 946035. 17705.8   2
   0  -4  -1 200320. 3757.83   2
   0  -4  -2 38815.4 752.022  14
   0  -4  -2 40902.4 759.178  13
   0  -4  -2 40830.7 758.230   2
   0  -4  -2 40504.5 754.823  22
   0  -4  -2 39899.2 758.791  21
   0  -4  -2 40030.8 759.113  23
   0   4   2 39987.1 758.156  35
   0   4   3 59837.1 1146.70  35
   0  -4  -3 61400.2 1147.30   5
   0  -4  -3 62231.1 1147.39  13
   0  -4  -3 60229.6 1147.43  21
   0  -4  -3 60034.3 1142.49  19
   0  -4  -3 60230.8 1146.17  22
   0  -4  -3 61637.0 1147.55  23
   0  -4  -3 61382.5 1147.37   2
   0  -4  -4 23688.3 463.401  42
   0  -4  -4 23764.6 456.543  19
   0  -4  -4 23494.9 458.026  37
   0   4   4 24016.3 458.057  35
   0  -4  -4 24306.0 459.261   5
   0  -4  -4 23682.5 457.545  13
   0  -4  -4 23766.5 457.703  23
   0  -4  -4 24299.6 458.956   2
   0  -4  -4 24611.4 459.477  46
   0  -4  -5 413.253 27.2835  46
   0  -4  -5 420.060 20.0573  23
   0  -4  -5 413.943 20.0746  13
   0  -4  -5 453.363 29.6234  42
   0  -4  -5 431.487 29.5733  40
   0  -4  -5 418.839 24.0111  37
   0   4   5 430.483 22.4270  35
   0  -4  -5 465.596 25.7656  14
   0  -4  -5 447.275 18.9962  31
   0  -4  -5 408.282 22.7585   2
   0  -4  -5 429.619 24.3260  19
   0  -4  -6 435.623 32.3587  46
   0  -4  -6 472.910 19.2601  23
   0  -4  -6 469.618 33.1227  42
   0  -4  -6 506.435 33.0656  40
   0   4   6 432.927 22.8910  35
   0  -4  -6 454.050 27.6610  37
   0  -4  -6 511.619 36.0293  15
   0  -4  -6 470.474 30.7752  14
   0  -4  -6 473.104 22.3747  31
   0  -4  -6 522.850 35.5856  29
   0  -4  -6 460.684 24.1228   2
   0  -4  -6 490.390 19.4680  13
   0  -4  -6 480.496 29.1270  19
   0  -4  -7 29944.8 574.488  42
   0  -4  -7 30220.8 574.530  40
   0  -4  -7 30132.0 569.497  37
   0   4   7 29501.8 560.498  35
   0  -4  -7 30246.6 572.034  33
   0  -4  -7 30209.8 578.012  28
   0  -4  -7 28913.0 562.262  31
   0  -4  -7 30784.1 577.483  29
   0  -4  -7 29464.8 572.791  46
   0  -4  -7 30601.1 579.151  47
   0  -4  -7 27785.5 554.834  13
   0  -4  -7 30366.5 571.038  14
   0  -4  -7 29241.0 577.461  15
   0  -4  -7 29678.1 559.170  21
   0  -4  -7 30237.1 569.491  19
   0   4   8 1469.80 53.0260   4
   0  -4  -8 1535.45 68.8677  47
   0  -4  -8 1515.12 65.5439  46
   0  -4  -8 1494.18 64.3753  44
   0  -4  -8 1496.45 63.4635  42
   0  -4  -8 1610.23 67.3527  40
   0  -4  -8 1513.65 64.8983  38
   0  -4  -8 1559.73 57.1020  37
   0  -4  -8 1492.54 50.1375  31
   0  -4  -8 1426.07 59.7751  33
   0  -4  -8 1527.18 69.0342  28
   0  -4  -8 1536.42 67.2884  29
   0  -4  -8 1430.44 59.9353  14
   0  -4  -8 1520.92 69.9237  15
   0  -4  -8 1588.58 61.0386  19
   0   4   9 82451.6 1601.47   4
   0  -4  -9 85215.4 1612.00  44
   0  -4  -9 84534.2 1617.41  47
   0  -4  -9 82390.5 1612.99  46
   0  -4  -9 84819.0 1615.35  24
   0  -4  -9 86728.1 1615.17  12
   0  -4  -9 84318.3 1612.98  42
   0  -4  -9 82565.9 1615.11  40
   0  -4  -9 86210.7 1613.57  38
   0  -4  -9 86349.9 1608.96  37
   0  -4  -9 84921.0 1610.78  33
   0  -4  -9 82230.5 1600.34  31
   0  -4  -9 86389.4 1617.12  29
   0  -4  -9 83906.1 1617.02  28
   0  -4  -9 87992.7 1610.74  14
   0  -4  -9 86606.1 1617.01  15
   0  -4  -9 82832.1 1608.91  19
   0  -4  -9 83533.6 1609.68  22
   0  -4  -9 86020.6 1613.03  18
   0  -4 -10 3390.13 105.310  40
   0  -4 -10 3449.32 103.850  38
   0  -4 -10 3331.26 96.0646  37
   0  -4 -10 3301.99 88.9599  31
   0  -4 -10 3111.56 99.0567  33
   0  -4 -10 3291.71 99.8178  30
   0  -4 -10 3072.26 106.177  29
   0  -4 -10 3400.34 106.184  28
   0  -4 -10 3413.52 101.276  12
   0  -4 -10 3547.17 105.393  24
   0  -4 -10 3291.51 102.921  44
   0  -4 -10 3437.43 105.555  46
   0  -4 -10 3329.07 108.458  47
   0  -4 -10 3300.87 99.9953  18
   0  -4 -10 3472.32 96.8659  22
   0  -4 -11 1056.04 63.1662  20
   0  -4 -11 1068.23 56.4944  18
   0  -4 -11 944.005 67.1427  40
   0  -4 -11 1259.89 65.9146  38
   0  -4 -11 1042.47 57.9733  37
   0  -4 -11 1097.84 62.9296  33
   0  -4 -11 1168.33 58.4556  30
   0  -4 -11 1171.03 64.0252  12
   0  -4 -11 1035.47 63.2429  44
   0  -4 -11 972.359 66.4645  47
   0  -4 -11 1028.00 66.2575  46
   0  -4 -11 1132.99 65.5915  15
   0  -4 -11 1188.78 59.0997  14
   0  -4 -12 938.458 59.5093  14
   0  -4 -12 857.215 62.3873  15
   0  -4 -12 821.736 51.9687  30
   0  -4 -12 738.881 60.4736  27
   0  -4 -12 894.844 62.3886  29
   0  -4 -12 802.445 56.5976  12
   0  -4 -12 871.981 60.3957  24
   0  -4 -12 707.348 63.1525  47
   0  -4 -12 848.104 53.5820  22
   0  -4 -13 4745.93 142.802  46
   0  -4 -13 4745.49 140.109  44
   0  -4 -13 4836.81 143.819  47
   0  -4 -13 4657.18 135.891  12
   0  -4 -13 4767.27 138.371  42
   0  -4 -13 4807.46 135.997  37
   0  -4 -13 4799.89 137.390  33
   0  -4 -13 4950.27 140.324  27
   0  -4 -13 4807.59 143.649  29
   0  -4 -13 4892.35 138.857  38
   0  -4 -13 4834.42 142.802  40
   0  -4 -13 4944.50 134.412  22
   0  -4 -13 4553.68 134.887  20
   0  -4 -13 4790.50 144.641  15
   0  -4 -13 5094.47 137.642  14
   0  -4 -14 33.1578 49.8357  42
   0  -4 -14 129.747 52.9960  38
   0  -4 -14 69.8109 48.7618  37
   0  -4 -14 68.9643 52.5940  33
   0  -4 -14 161.289 52.5466  27
   0  -4 -14 104.952 55.6509  29
   0  -4 -14 106.081 58.3337  40
   0  -4 -14 87.1452 53.3188  47
   0  -4 -14 45.3468 59.0818  46
   0  -4 -14 66.3401 57.2545  44
   0  -4 -14 142.947 48.6174  22
   0  -4 -14 69.0062 46.3043  20
   0  -4 -14 30.5385 46.8625  14
   0  -4 -14 88.8936 56.0219  15
   0  -4 -15 1630.88 86.1665  42
   0  -4 -15 1761.77 95.7869  40
   0  -4 -15 1818.11 90.5942  38
   0  -4 -15 1846.17 86.0043  37
   0  -4 -15 1805.97 91.5619  33
   0  -4 -15 1714.95 90.8478  27
   0  -4 -15 1627.44 95.3991  29
   0  -4 -15 1808.27 93.4053  47
   0  -4 -15 1853.81 99.2533  46
   0  -4 -15 2040.90 98.7968  44
   0  -4 -15 1745.73 93.3066  15
   0  -4 -15 1632.35 85.2446  14
   0  -4 -15 1863.03 84.7160  22
   0  -4 -16 4019.39 146.460  40
   0  -4 -16 4241.47 139.747  38
   0  -4 -16 4031.65 135.254  37
   0  -4 -16 4696.10 146.674  33
   0  -4 -16 4041.43 140.073  27
   0  -4 -16 4254.16 147.639  29
   0  -4 -16 4007.69 138.253  42
   0  -4 -16 4047.65 132.134  22
   0  -4 -16 3877.19 142.490  15
   0  -4 -16 3950.70 136.776  14
   0  -4 -16 3907.49 142.634  47
   0  -4 -16 4679.83 153.968  46
   0  -4 -17 658.628 70.1681  38
   0  -4 -17 609.395 67.7499  37
   0  -4 -17 743.842 68.7544  27
   0  -4 -17 637.037 77.8637  29
   0  -4 -17 655.050 69.3211  42
   0  -4 -17 696.121 65.5897  22
   0  -4 -17 591.460 68.6578  14
   0  -4 -17 389.334 69.8802  47
   0  -4 -18 5527.12 161.437  37
   0  -4 -18 5697.31 163.352  14
   0  -4 -18 5362.82 162.446  27
   0  -4 -18 5632.86 174.313  29
   0  -4 -18 5307.15 163.023  42
   0  -4 -18 5461.97 154.820  22
   0  -4 -18 5664.05 163.227  38
   0  -4 -18 5220.65 166.406  47
   0  -4 -19 98.6269 51.5251  42
   0  -4 -19 162.876 52.7176  27
   0  -4 -19 52.4134 47.6747  38
   0  -4 -19 91.2608 52.4948  37
   0  -4 -20 86.1758 47.3692  14
   0  -4 -20 133.413 43.1302  42
   0  -4 -21 1218.96 65.0860  37
   0  -4 -21 1319.14 64.0841  38
   0  -4 -21 1145.08 62.8631  14
   0  -4 -21 1342.61 62.0057  42
   0  -4 -22 141.404 38.8200  37
   0  -4 -22 196.557 36.0900  14
   0  -4 -22 212.296 34.3278  38
   0  -4 -23 32.4661 27.2974  37
   0   5 -19 47.1111 26.8200  42
   0   5 -19 66.9587 31.8955  29
   0   5 -18 262.503 47.8257  29
   0   5 -17 292.531 58.6459  29
   0   5 -17 261.121 47.0664  24
   0   5 -16 1869.41 103.645  29
   0   5 -16 1928.84 90.5695  24
   0   5 -16 2126.04 92.9429   7
   0   5 -16 1904.78 86.3075  15
   0   5 -15 4182.43 138.771   7
   0   5 -15 4125.15 139.898  24
   0   5 -15 3821.56 126.774  40
   0   5 -15 4366.27 148.013  45
   0   5 -15 3929.10 134.880  15
   0   5 -14 4858.10 151.509  40
   0   5 -14 5124.54 159.091  34
   0   5 -14 5253.50 163.121   7
   0   5 -14 4779.44 159.751  24
   0   5 -14 4933.00 142.644  37
   0   5 -14 4905.85 168.719  45
   0   5 -14 4859.35 157.285  15
   0   5 -13 1064.34 80.7553  34
   0   5 -13 1133.53 90.0341  45
   0   5 -13 1062.71 86.0973  24
   0   5 -13 1234.61 92.6789  17
   0   5 -13 1047.69 76.7908  40
   0   5 -13 1125.88 68.5060  37
   0   5 -12 3342.87 123.408  40
   0   5 -12 3531.41 115.779  37
   0   5 -12 3856.18 136.491   7
   0   5 -12 3541.84 132.829  34
   0   5 -12 3677.48 143.823  17
   0   5 -12 3806.63 143.063  45
   0   5 -11 1017.29 73.3087  40
   0   5 -11 1071.31 66.9371  37
   0   5 -11 1134.56 83.0906   7
   0   5 -11 1152.66 83.3780  34
   0   5 -11 1076.99 85.6604  45
   0   5 -11 1012.26 85.0480  17
   0   5 -10 157.119 41.2768  37
   0   5 -10 134.463 58.7331  34
   0   5 -10 164.549 55.6086  32
   0   5 -10 152.788 62.6224  45
   0   5 -10 192.241 64.7640  17
   0   5 -10 133.745 57.5604   7
   0   5  -9 62.9641 53.2993  34
   0   5  -9 7.11730 46.8751  32
   0   5  -9 84.0464 49.2612   6
   0   5  -9 48.2374 52.3422   7
   0   5  -9 89.1548 56.0526  45
   0   5  -9 2.79286 53.8526  17
   0   5  -8 5735.28 153.209   6
   0   5  -8 5749.25 143.054  37
   0   5  -8 5740.51 142.681  11
   0   5  -8 5462.32 159.856  17
   0  -5   7 106.294 25.4330   2
   0   5  -7 92.6262 33.9436   1
   0   5  -7 14.4654 34.7342  37
   0   5  -7 53.0786 45.1492  32
   0  -5   7 48.9629 33.9605  13
   0   5  -7 83.8636 45.6525   6
   0   5  -7 63.8320 50.0972  17
   0  -5   7 76.0887 35.6294  23
   0   5  -6 619.344 46.1462  37
   0   5  -6 847.719 54.8345  32
   0  -5   6 846.698 49.1919  13
   0   5  -6 906.034 55.6747  44
   0  -5   6 750.726 48.1101  23
   0   5  -6 790.143 55.2334   6
   0  -5   6 686.350 38.5107   2
   0   5  -6 745.659 44.2591   1
   0  -5   5 1212.21 47.3930   2
   0   5  -5 1147.05 59.1422  32
   0  -5   5 1311.77 57.9155  13
   0   5  -5 1251.20 51.9420  39
   0  -5   5 1181.62 58.5588  23
   0   5  -5 1234.09 58.4784  44
   0   5  -5 1136.84 51.4566  46
   0   5  -5 1194.32 58.4591   6
   0   5  -4 684.814 44.1635  39
   0  -5   4 703.036 50.6715  23
   0   5  -4 634.209 51.2551  32
   0   5  -4 739.029 48.0025  44
   0   5  -4 744.756 39.9329  46
   0  -5   4 708.390 38.0283   2
   0   5  -3 82.0598 14.3099  14
   0   5  -3 146.175 34.0026  32
   0   5  -3 100.874 36.1850  26
   0  -5   3 87.0146 36.9537  23
   0   5  -3 130.725 24.6936  46
   0   5  -3 86.9631 32.1291   6
   0   5  -2 36207.9 698.468  26
   0  -5   2 35731.2 697.400  21
   0  -5   2 36612.2 698.864  23
   0   5  -2 37764.0 694.099   6
   0  -5   1 93232.0 1768.79  21
   0   5  -1 93704.2 1769.34  26
   0  -5   1 94399.0 1769.70  23
   0  -5   1 93686.0 1769.42  13
   0   5  -1 93067.6 1763.69   6
   0  -5   0 48485.8 936.501  21
   0   5   0 49400.0 936.712  26
   0  -5   0 49274.7 937.049  23
   0  -5   0 49434.9 934.672   2
   0  -5   0 49052.0 936.756  13
   0  -5  -1 15737.9 299.804  13
   0  -5  -1 14847.9 296.879   2
   0  -5  -1 14546.5 298.578  21
   0  -5  -1 15478.9 299.649  23
   0   5   1 14932.8 298.092  35
   0   5   2 31759.0 598.452  35
   0  -5  -2 32696.8 599.374  13
   0  -5  -2 32110.1 599.067  21
   0  -5  -2 31434.3 591.834  22
   0  -5  -2 32882.0 599.648  23
   0  -5  -2 32474.9 598.361   2
   0   5   3 149333. 2758.06  35
   0  -5  -3 140530. 2750.98  14
   0  -5  -3 151955. 2758.83  13
   0  -5  -3 142143. 2749.27  19
   0  -5  -3 151150. 2755.03  22
   0  -5  -3 150329. 2758.82  21
   0  -5  -3 151075. 2758.97  23
   0  -5  -3 151294. 2758.26   2
   0  -5  -4 885.994 31.8701   2
   0  -5  -4 757.785 27.3559  37
   0   5   4 882.597 32.8335  35
   0  -5  -4 759.525 27.3536  14
   0  -5  -4 741.955 30.6513  13
   0  -5  -4 768.215 30.9410  21
   0  -5  -4 677.377 23.7417  19
   0  -5  -4 710.908 30.1473  22
   0  -5  -4 759.273 30.4955  23
   0  -5  -4 706.364 27.0802  46
   0  -5  -4 725.622 31.6053   5
   0  -5  -5 5074.16 107.382   2
   0  -5  -5 4743.10 103.192  19
   0  -5  -5 4877.94 105.900  21
   0  -5  -5 4867.60 108.054  22
   0   5   5 4761.33 105.363  35
   0  -5  -5 4785.77 105.184  37
   0  -5  -5 4884.42 106.042  14
   0  -5  -5 5037.06 105.756  13
   0  -5  -5 4987.39 105.618  23
   0  -5  -5 5059.99 107.601   5
   0  -5  -5 4897.13 107.028  46
   0  -5  -6 1475.86 53.8652  42
   0  -5  -6 1538.43 44.2143  21
   0  -5  -6 1488.66 50.5710  22
   0  -5  -6 1574.87 46.6730  19
   0  -5  -6 1559.05 47.9955  37
   0   5   6 1530.63 45.3270  35
   0  -5  -6 1622.02 48.6813  14
   0  -5  -6 1587.18 39.6868  31
   0  -5  -6 1602.98 43.3662  13
   0  -5  -6 1584.14 43.1554  23
   0  -5  -6 1510.87 45.4467   2
   0  -5  -6 1527.16 51.3115  46
   0  -5  -7 1541.33 48.7468   2
   0  -5  -7 1624.55 56.2623  44
   0  -5  -7 1578.94 58.7357  46
   0  -5  -7 1653.99 43.3301  23
   0  -5  -7 1605.22 43.1345  13
   0  -5  -7 1635.54 52.8118  37
   0   5   7 1640.10 47.1398  35
   0  -5  -7 1480.69 57.4760  33
   0  -5  -7 1587.17 43.7546  31
   0  -5  -7 1641.55 60.5594  40
   0  -5  -7 1593.75 61.2270  42
   0  -5  -7 1649.13 53.5559  19
   0  -5  -7 1592.68 56.2964  22
   0  -5  -7 1606.10 45.7140  21
   0  -5  -7 1629.55 54.8998  14
   0  -5  -8 7910.43 186.891  47
   0  -5  -8 8053.74 177.047  44
   0  -5  -8 7901.64 178.938  46
   0  -5  -8 8186.03 174.618  37
   0   5   8 8183.63 163.895  35
   0  -5  -8 7767.78 163.592  31
   0  -5  -8 7878.40 177.426  33
   0  -5  -8 8330.05 185.166  29
   0  -5  -8 7685.48 185.086  28
   0  -5  -8 8096.04 180.446  40
   0  -5  -8 7668.87 179.576  42
   0  -5  -8 7918.81 173.911  19
   0  -5  -8 7979.26 162.276  21
   0  -5  -8 7892.20 176.743  22
   0  -5  -8 8175.82 176.058  14
   0  -5  -9 7088.38 173.543  47
   0  -5  -9 7124.02 167.435  46
   0  -5  -9 7120.32 163.932  44
   0  -5  -9 7061.70 167.433  38
   0  -5  -9 7076.72 167.968  40
   0  -5  -9 7065.43 160.641  37
   0  -5  -9 6801.29 149.560  31
   0  -5  -9 6993.13 163.627  33
   0  -5  -9 6993.29 170.559  28
   0  -5  -9 6756.78 170.952  29
   0  -5  -9 6955.42 166.785  42
   0  -5  -9 7161.08 162.925  14
   0  -5  -9 7104.02 171.047  15
   0  -5  -9 6978.72 161.805  19
   0  -5  -9 7335.94 162.551  22
   0  -5 -10 3353.59 105.609  38
   0  -5 -10 3201.84 103.551  40
   0  -5 -10 3609.60 98.4852  37
   0  -5 -10 3433.47 99.3707  33
   0  -5 -10 3448.22 108.174  29
   0  -5 -10 3300.38 106.485  28
   0  -5 -10 3321.93 102.934  42
   0  -5 -10 3541.15 106.900  12
   0  -5 -10 3445.17 108.236  47
   0  -5 -10 3473.00 102.214  44
   0  -5 -10 3364.31 102.738  46
   0  -5 -10 3529.76 98.6365  22
   0  -5 -11 79.7356 47.2143  40
   0  -5 -11 16.7274 43.7781  38
   0  -5 -11 75.6921 37.5469  37
   0  -5 -11 24.9462 40.5717  33
   0  -5 -11 26.4334 45.9757  28
   0  -5 -11 14.0306 36.5314  30
   0  -5 -11 5.11863 46.2451  44
   0  -5 -11-1.82015 41.8000  42
   0  -5 -11 15.5685 44.0371  12
   0  -5 -11 26.4222 38.7281  14
   0  -5 -11 20.9692 51.1886  47
   0  -5 -11 1.83349 45.9537  46
   0  -5 -11 35.6833 38.3864  18
   0  -5 -11 36.3303 46.4572  15
   0  -5 -12 3716.95 110.964  14
   0  -5 -12 3567.77 116.281  15
   0  -5 -12 3620.38 109.324  30
   0  -5 -12 3819.59 116.024  27
   0  -5 -12 3822.69 119.258  29
   0  -5 -12 3644.64 113.779  12
   0  -5 -12 3318.15 112.016  44
   0  -5 -12 3947.12 110.465  22
   0  -5 -13 2568.28 99.9522  47
   0  -5 -13 2479.75 97.4913  46
   0  -5 -13 2461.55 96.4514  44
   0  -5 -13 2767.71 98.7018  12
   0  -5 -13 2642.53 98.4261  38
   0  -5 -13 2318.10 96.8699  40
   0  -5 -13 2549.86 91.3787  37
   0  -5 -13 2472.81 93.2677  33
   0  -5 -13 2635.94 99.4578  27
   0  -5 -13 2691.32 101.153  29
   0  -5 -13 2611.40 95.3927  42
   0  -5 -13 2677.04 102.997  15
   0  -5 -13 2646.61 94.5039  14
   0  -5 -13 2694.58 97.3332  20
   0  -5 -13 2597.80 93.3581  22
   0  -5 -14 5778.25 163.692  47
   0  -5 -14 5558.86 160.627  44
   0  -5 -14 5688.76 163.643  46
   0  -5 -14 5490.25 155.781  12
   0  -5 -14 5661.57 157.680  42
   0  -5 -14 5356.82 153.247  37
   0  -5 -14 5484.97 156.322  33
   0  -5 -14 5827.48 164.159  27
   0  -5 -14 5470.80 164.614  29
   0  -5 -14 5591.88 159.393  38
   0  -5 -14 5652.58 165.137  40
   0  -5 -14 5877.03 156.258  22
   0  -5 -14 5346.73 155.618  20
   0  -5 -14 5791.14 166.470  15
   0  -5 -14 6204.64 160.869  14
   0  -5 -15 2805.54 109.007  42
   0  -5 -15 2895.17 107.187  37
   0  -5 -15 2646.40 108.810  33
   0  -5 -15 2897.21 116.138  29
   0  -5 -15 2788.60 113.293  27
   0  -5 -15 2790.28 114.771  40
   0  -5 -15 2866.56 113.765  38
   0  -5 -15 2760.12 111.707  47
   0  -5 -15 2968.63 117.261  46
   0  -5 -15 3284.52 118.586  44
   0  -5 -15 2664.11 105.523  20
   0  -5 -15 2816.26 105.553  22
   0  -5 -15 2989.77 108.764  14
   0  -5 -16-60.4386 55.9079  22
   0  -5 -16 83.5119 57.8981  38
   0  -5 -16-55.7940 56.8277  37
   0  -5 -16 105.553 62.3739  33
   0  -5 -16 14.7337 57.0165  27
   0  -5 -16 77.2054 62.5743  29
   0  -5 -16 2.80717 55.7037  42
   0  -5 -16 24.5541 58.2504  14
   0  -5 -16-46.1767 69.2334  47
   0  -5 -17 1373.98 87.8524  38
   0  -5 -17 1428.51 84.7277  37
   0  -5 -17 1470.88 88.5554  27
   0  -5 -17 1304.43 81.6110  42
   0  -5 -17 1653.28 84.0365  22
   0  -5 -17 1348.19 84.6985  14
   0  -5 -17 1274.48 89.2031  47
   0  -5 -18 12959.7 300.850  37
   0  -5 -18 12673.4 300.905  14
   0  -5 -18 13059.6 304.379  27
   0  -5 -18 12753.9 301.510  42
   0  -5 -18 13507.4 299.607  22
   0  -5 -18 12726.4 304.611  38
   0  -5 -18 12257.4 303.998  47
   0  -5 -19 625.769 70.6401  47
   0  -5 -19 775.157 62.6081  22
   0  -5 -19 804.266 65.9553  42
   0  -5 -19 819.460 66.0736  37
   0  -5 -19 781.865 67.3152  38
   0  -5 -19 709.730 64.1600  27
   0  -5 -20 104.798 44.6558  42
   0  -5 -20 127.254 48.9252  27
   0  -5 -20 110.274 48.0841  14
   0  -5 -21 38.1432 43.1269  38
   0  -5 -21 24.6088 42.1263  14
   0  -5 -21 118.046 44.6443  37
   0  -5 -22 213.530 37.2844  38
   0  -5 -22 239.033 39.0638  14
   0  -5 -22 153.921 39.6703  37
   0  -5 -23 973.703 45.6689  37
   0  -5 -23 1036.38 42.3928  38
   0   6 -18 22.8995 35.7688  29
   0   6 -17 61.8317 47.5199  29
   0   6 -17-6.86442 36.1402  24
   0   6 -16 825.142 59.8913  24
   0   6 -16 619.300 70.8043  29
   0   6 -16 715.574 58.7946   7
   0   6 -15 1620.73 85.1011  24
   0   6 -15 1744.95 85.5615   7
   0   6 -14 462.663 65.7381  24
   0   6 -14 686.874 71.2005  34
   0   6 -14 702.021 79.5744  45
   0   6 -14 717.373 72.6032   7
   0   6 -13 2566.80 113.976  24
   0   6 -13 2425.33 121.836  45
   0   6 -13 2679.09 114.912   7
   0   6 -13 2798.81 117.387  34
   0   6 -12 13.4390 60.2619  34
   0   6 -12 3.73030 69.7810  45
   0   6 -12-3.66230 69.5274  17
   0   6 -11 292.099 72.5337  17
   0   6 -11 212.582 64.9146   7
   0   6 -11 258.352 62.4632  34
   0   6 -11 206.482 52.7589  40
   0   6 -11 196.178 70.3242  45
   0   6 -10 12.7543 59.0277  34
   0   6 -10 22.3076 54.7449  32
   0   6 -10 29.6823 66.0228  17
   0   6 -10 44.7584 68.0165  45
   0   6 -10 38.2031 57.6740   7
   0   6  -9 494.069 67.4878   7
   0   6  -9 620.646 73.6983  17
   0   6  -9 529.218 60.4098  32
   0   6  -8 252.672 52.3241   6
   0   6  -8 250.389 53.4543  32
   0   6  -8 221.392 59.3830  17
   0   6  -7 3209.23 111.808  17
   0  -6   7 3227.45 100.521  23
   0  -6   7 3251.25 99.9407  13
   0   6  -7 3148.81 93.5185  37
   0   6  -7 3362.22 104.915   6
   0  -6   7 3213.77 89.0670   2
   0   6  -6 877.527 57.2389  32
   0  -6   6 991.981 56.9574  23
   0  -6   6 906.285 56.1477  13
   0   6  -6 920.539 47.7530  37
   0   6  -6 855.045 59.0870   6
   0  -6   6 900.998 44.4956   2
   0   6  -6 892.060 46.4042   1
   0  -6   5 21288.0 435.115   2
   0   6  -5 21933.2 438.175   1
   0  -6   5 22621.1 446.556  23
   0  -6   5 22253.6 445.710  13
   0   6  -5 21538.3 443.144  32
   0   6  -5 22113.8 440.090  39
   0   6  -5 21903.5 443.246   6
   0  -6   4 3496.15 93.2170   2
   0   6  -4 3555.19 100.238  32
   0  -6   4 3657.57 103.096  23
   0  -6   4 3675.88 102.665  13
   0   6  -4 3854.85 99.8797  39
   0   6  -4 3477.58 98.8405   6
   0   6  -3 24341.5 476.021  32
   0   6  -3 23000.1 478.393  26
   0  -6   3 24375.4 473.629   2
   0  -6   3 24193.4 480.182  13
   0  -6   3 24192.5 480.333  23
   0   6  -3 24209.7 477.541  39
   0   6  -2 2262.40 76.7877  26
   0  -6   2 2226.50 75.2906  23
   0   6  -2 2283.09 66.3629   6
   0  -6   2 2063.72 72.1161  13
   0  -6   2 2058.88 65.6528   2
   0  -6   1 887.614 46.7404  21
   0   6  -1 761.474 36.9816   6
   0  -6   1 737.305 39.4430   2
   0   6  -1 716.552 48.3418  26
   0  -6   1 790.018 46.8076  23
   0  -6   0 187.624 32.6296  23
   0  -6   0 137.832 29.9599   2
   0  -6   0 218.214 34.1145  21
   0   6   1 66817.8 1246.99  26
   0  -6  -1 65209.3 1246.88  23
   0  -6  -1 64564.1 1246.90  21
   0  -6  -2 150990. 2799.61  23
   0  -6  -2 150841. 2799.18  21
   0   6   2 143822. 2797.35  35
   0  -6  -2 149335. 2799.19  13
   0  -6  -3 46523.2 842.078  13
   0  -6  -3 43730.3 828.835  14
   0  -6  -3 45394.6 834.362  22
   0  -6  -3 45940.2 841.940  23
   0  -6  -3 46441.7 842.310  21
   0   6   3 45318.6 840.606  35
   0   6   4 502.265 32.8265  35
   0  -6  -4 510.374 23.5918  37
   0  -6  -4 483.432 23.0820  14
   0  -6  -4 470.965 32.1436  13
   0  -6  -4 515.816 32.1206  23
   0  -6  -4 488.245 32.0935   5
   0  -6  -4 535.899 20.2188  19
   0  -6  -4 604.097 32.5763  21
   0  -6  -5 1311.28 39.9313  37
   0   6   5 1264.77 44.4791  35
   0  -6  -5 1223.24 39.1191  14
   0  -6  -5 1200.33 42.8423  13
   0  -6  -5 1241.28 36.3043  44
   0  -6  -5 1300.57 40.6315  46
   0  -6  -5 1199.02 42.8926  23
   0  -6  -5 1249.78 44.1700   5
   0  -6  -5 1130.45 35.5250  19
   0  -6  -5 1232.98 43.7503  22
   0  -6  -5 1175.21 44.3847  21
   0  -6  -6 421.970 34.3901  22
   0  -6  -6 438.031 28.5867  19
   0  -6  -6 411.987 30.5725  21
   0  -6  -6 415.041 30.7346  37
   0   6   6 466.868 33.1275  35
   0  -6  -6 373.244 30.0911  14
   0  -6  -6 417.674 30.8775   2
   0  -6  -6 382.136 29.4802  13
   0  -6  -6 442.258 29.8792  23
   0  -6  -6 402.087 30.3213  44
   0  -6  -6 424.430 34.5562  46
   0  -6  -6 408.502 33.2978   5
   0  -6  -7 48.1940 33.9186  44
   0  -6  -7 88.8648 30.0639  19
   0  -6  -7 89.4506 27.4786  21
   0  -6  -7 91.8502 34.5462  22
   0  -6  -7 75.5653 32.1452  37
   0   6   7 98.7785 30.0179  35
   0  -6  -7 92.0765 30.7525  14
   0  -6  -7 70.6754 25.5230  13
   0  -6  -7 88.0809 26.5329  23
   0  -6  -7 73.2664 36.8198  46
   0  -6  -7 87.6916 28.8916   2
   0  -6  -8 5323.74 131.724  42
   0  -6  -8 5208.26 115.572  21
   0  -6  -8 5031.16 121.122  19
   0  -6  -8 5141.53 126.116  22
   0   6   8 5417.90 116.459  35
   0  -6  -8 5326.12 123.698  37
   0  -6  -8 5063.44 125.854  33
   0  -6  -8 5107.92 137.680  28
   0  -6  -8 5310.38 124.565  44
   0  -6  -8 5379.48 128.312  46
   0  -6  -8 5146.75 112.089  13
   0  -6  -8 5060.56 124.381  14
   0  -6  -8 5242.78 119.447   2
   0  -6  -9 199.048 47.6022  38
   0  -6  -9 277.234 38.6407  37
   0  -6  -9 227.022 41.0201  33
   0  -6  -9 194.712 50.9168  28
   0  -6  -9 261.261 46.5605  42
   0  -6  -9 200.795 43.7465  44
   0  -6  -9 223.719 42.3427  14
   0  -6  -9 226.325 52.6199  47
   0  -6  -9 283.513 45.8077  46
   0  -6  -9 261.259 40.4324  19
   0  -6  -9 194.463 40.4115  22
   0  -6 -10 14851.0 311.092  38
   0  -6 -10 14352.7 300.717  37
   0  -6 -10 14253.9 304.071  33
   0  -6 -10 14266.2 313.841  28
   0  -6 -10 14481.0 307.344  42
   0  -6 -10 14707.5 313.506  12
   0  -6 -10 14143.4 302.772  44
   0  -6 -10 14392.9 307.427  46
   0  -6 -10 14542.1 315.731  47
   0  -6 -10 14805.2 304.568  22
   0  -6 -11 5471.03 148.184  38
   0  -6 -11 5770.34 141.243  37
   0  -6 -11 5442.37 141.193  33
   0  -6 -11 5295.17 149.260  28
   0  -6 -11 5875.02 147.698  42
   0  -6 -11 5781.83 151.256  12
   0  -6 -11 5482.79 143.022  44
   0  -6 -11 5573.46 146.927  46
   0  -6 -11 5930.80 154.937  47
   0  -6 -11 5757.57 143.062  14
   0  -6 -12 935.995 56.8040  14
   0  -6 -12 770.983 61.4058  28
   0  -6 -12 882.454 61.8736  12
   0  -6 -12 818.578 57.5337  44
   0  -6 -12 823.175 55.3253  18
   0  -6 -12 839.133 54.1245  22
   0  -6 -13 902.074 68.6432  47
   0  -6 -13 1011.14 64.6082  44
   0  -6 -13 918.891 69.1039  46
   0  -6 -13 949.200 64.1606  12
   0  -6 -13 921.460 64.5774  38
   0  -6 -13 868.267 57.7600  37
   0  -6 -13 934.851 61.8959  33
   0  -6 -13 803.895 66.4233  27
   0  -6 -13 930.236 62.4935  30
   0  -6 -13 904.618 61.8681  42
   0  -6 -13 976.023 62.1975  14
   0  -6 -13 970.526 67.1756  20
   0  -6 -13 938.584 58.8105  22
   0  -6 -13 903.216 61.0689  18
   0  -6 -14 1734.71 87.7228  47
   0  -6 -14 1757.93 90.5348  46
   0  -6 -14 1759.32 86.1709  44
   0  -6 -14 1733.39 85.1135  12
   0  -6 -14 1611.15 86.0374  38
   0  -6 -14 1681.00 76.6554  37
   0  -6 -14 1692.78 79.8454  33
   0  -6 -14 1772.21 87.4895  27
   0  -6 -14 1602.65 82.0384  42
   0  -6 -14 1742.27 81.7267  14
   0  -6 -14 1833.06 85.3046  20
   0  -6 -14 1551.14 77.3550  22
   0  -6 -15 1698.28 93.3236  47
   0  -6 -15 1950.39 94.7412  44
   0  -6 -15 2079.67 100.016  46
   0  -6 -15 1653.31 86.4664  12
   0  -6 -15 1583.75 83.6795  42
   0  -6 -15 1755.74 82.3340  37
   0  -6 -15 1737.30 85.6476  33
   0  -6 -15 1732.13 91.7686  27
   0  -6 -15 1671.89 93.4071  38
   0  -6 -15 1604.03 84.6010  22
   0  -6 -15 1488.74 85.2010  20
   0  -6 -15 1764.58 88.0053  14
   0  -6 -16 176.117 57.3408  20
   0  -6 -16 47.8087 55.8145  22
   0  -6 -16 113.982 63.6487  38
   0  -6 -16 75.0468 54.6852  37
   0  -6 -16 170.442 58.0695  33
   0  -6 -16 113.924 60.9200  27
   0  -6 -16 96.1435 62.9511  47
   0  -6 -16 65.2033 56.2451  14
   0  -6 -16 40.7767 54.5040  42
   0  -6 -17 3943.41 139.562  38
   0  -6 -17 3948.56 129.882  37
   0  -6 -17 4007.21 135.202  33
   0  -6 -17 3877.86 137.012  27
   0  -6 -17 3699.27 137.760  47
   0  -6 -17 4054.99 133.571  22
   0  -6 -17 3884.21 130.961  42
   0  -6 -17 4125.23 136.753  14
   0  -6 -18 276.773 56.9291  22
   0  -6 -18 165.059 63.6942  38
   0  -6 -18 205.502 57.8126  37
   0  -6 -18 167.335 60.5973  27
   0  -6 -18 157.601 57.6313  42
   0  -6 -18 221.349 58.1724  14
   0  -6 -19 1472.43 85.3245  47
   0  -6 -19 1894.72 83.8180  22
   0  -6 -19 1648.50 80.7534  42
   0  -6 -19 1843.35 87.4547  37
   0  -6 -19 1760.86 90.1017  38
   0  -6 -19 1601.26 84.4050  27
   0  -6 -20 84.9889 49.0823  27
   0  -6 -20 167.689 52.2028  47
   0  -6 -20 141.273 51.2111  14
   0  -6 -21 662.450 56.1950  38
   0  -6 -21 640.218 54.2339  27
   0  -6 -21 679.338 56.9362  14
   0  -6 -21 695.272 54.6389  37
   0  -6 -22-8.20885 36.3806  38
   0  -6 -22-10.1664 34.4273  14
   0  -6 -22 1.65760 34.8750  37
   0  -6 -23 97.7414 29.7155  37
   0  -6 -23 88.9047 28.4720  38
   0   7 -18 349.862 31.6709  29
   0   7 -17 41.5314 39.9552  29
   0   7 -16 1507.69 66.1414  24
   0   7 -16 1556.45 80.4009  29
   0   7 -15 710.649 59.9466   7
   0   7 -15 646.915 58.7585  24
   0   7 -15 856.506 71.4887  45
   0   7 -14 569.061 62.7928   7
   0   7 -14 517.422 62.2985  24
   0   7 -13 59.1375 56.7996  24
   0   7 -13-15.5652 56.7404   7
   0   7 -13 21.4533 51.3391  34
   0   7 -13 35.7502 65.1604  45
   0   7 -12 502.855 67.5652  34
   0   7 -12 567.617 73.6521   7
   0   7 -12 601.746 78.1140  17
   0   7 -12 510.490 82.3138  45
   0   7 -11 1266.23 85.0340  34
   0   7 -11 1202.93 87.9794  17
   0   7 -11 1473.26 100.589  45
   0   7 -10 970.740 81.5799  34
   0   7 -10 1185.59 86.7744   7
   0   7 -10 1184.08 87.0656  17
   0   7 -10 1029.64 94.4924  45
   0   7  -9 6671.99 189.648  17
   0   7  -9 6266.46 176.309  32
   0   7  -9 6370.87 186.657   7
   0   7  -8 750.844 74.8753  17
   0   7  -8 790.047 66.4044  32
   0  -7   7 6177.00 163.843  23
   0   7  -7 6728.82 178.394  17
   0   7  -7 6292.64 165.206   6
   0  -7   7 6351.01 164.160  13
   0   7  -7 6122.66 164.635  32
   0  -7   6 3977.86 107.445   2
   0  -7   6 4027.42 117.773  13
   0   7  -6 4065.73 117.128   6
   0  -7   5 4150.82 117.108  13
   0   7  -5 3931.72 114.618  32
   0   7  -5 4091.59 114.208   6
   0  -7   5 4003.50 106.498   2
   0  -7   4 141.946 34.9475   2
   0   7  -4 155.308 31.8645   1
   0  -7   4 177.341 45.2603  23
   0  -7   4 136.078 46.3636  13
   0   7  -4 148.905 40.5968  32
   0   7  -4 180.023 36.4138  39
   0   7  -4 147.466 38.9576   6
   0  -7   3 20668.1 414.397   2
   0   7  -3 20681.9 414.538  32
   0  -7   3 19997.5 420.906  23
   0  -7   3 20784.8 422.095  13
   0   7  -3 21109.4 420.201  39
   0   7  -3 20512.7 413.164   6
   0   7  -2 11477.3 242.369  32
   0  -7   2 11606.6 251.576  13
   0  -7   2 11647.5 252.250  23
   0   7  -2 11977.1 253.171  26
   0  -7   2 11531.7 244.283   2
   0  -7   1 4976.62 123.574   2
   0   7  -1 5013.10 130.802  26
   0   7  -1 5289.89 116.932   6
   0  -7   1 5136.61 130.848  23
   0  -7   1 4828.61 128.420  21
   0  -7   1 5069.39 130.035  13
   0  -7   0 16795.1 342.478  13
   0  -7   0 16757.3 342.796  21
   0   7   0 16647.2 329.968   6
   0   7   0 17153.8 343.150  26
   0  -7   0 17025.3 343.390  23
   0  -7   0 16311.9 338.426   2
   0   7   1 119276. 2245.09  26
   0  -7  -1 119767. 2244.51  23
   0  -7  -1 119397. 2244.58  21
   0  -7  -1 120152. 2244.56  13
   0  -7  -1 115067. 2240.31   2
   0   7   2 717.400 48.3405  26
   0  -7  -2 747.055 48.8026  23
   0  -7  -2 812.614 48.0354  21
   0  -7  -2 707.587 45.9749  13
   0  -7  -2 654.579 42.5225   2
   0  -7  -3 24738.7 491.007  23
   0  -7  -3 24942.4 489.177   2
   0  -7  -3 25256.4 490.961  21
   0  -7  -4 74083.5 1360.02  21
   0   7   4 70796.7 1358.16  35
   0  -7  -4 72098.8 1358.84   5
   0  -7  -4 73728.9 1352.56  22
   0  -7  -4 73607.5 1360.29  23
   0  -7  -4 68507.2 1345.57  14
   0  -7  -4 71700.2 1358.43   2
   0  -7  -5 2930.84 81.1286  21
   0  -7  -5 2872.03 69.6349  14
   0   7   5 2930.19 81.0832  35
   0  -7  -5 2841.02 79.5104   5
   0  -7  -5 3085.01 80.5663   2
   0  -7  -5 2918.91 81.3360  23
   0  -7  -5 2938.40 76.3498  22
   0  -7  -6 15460.9 315.914   2
   0  -7  -6 15388.4 309.967  14
   0  -7  -6 16022.6 315.166  13
   0  -7  -6 16082.8 310.890  37
   0   7   6 15826.7 315.352  35
   0  -7  -6 14924.5 305.168  19
   0  -7  -6 15918.8 315.086  22
   0  -7  -6 16082.3 315.792  21
   0  -7  -6 16162.1 315.710  23
   0  -7  -7 6188.13 142.968   2
   0  -7  -7 6285.06 140.590  14
   0  -7  -7 6427.46 141.273  13
   0   7   7 6461.34 142.829  35
   0  -7  -7 6531.84 141.267  37
   0  -7  -7 6460.27 142.040  23
   0  -7  -7 6439.02 143.165  21
   0  -7  -7 6261.62 136.730  19
   0  -7  -7 6465.23 145.376  22
   0  -7  -7 6520.83 143.378  46
   0   7   8 36893.5 692.736  35
   0  -7  -8 36983.9 695.134  37
   0  -7  -8 36097.1 695.539  14
   0  -7  -8 35626.9 697.117  46
   0  -7  -8 35227.6 692.458  44
   0  -7  -8 35921.9 690.538  13
   0  -7  -8 35136.0 691.248  19
   0  -7  -8 35786.4 692.300  21
   0  -7  -8 36694.6 699.302  22
   0  -7  -8 35050.4 694.605   2
   0  -7  -9 23273.9 455.396  37
   0  -7  -9 22741.9 459.558  33
   0  -7  -9 23215.6 472.457  28
   0  -7  -9 23559.5 466.670  38
   0  -7  -9 21928.5 452.417  19
   0  -7  -9 23075.6 460.201  22
   0  -7  -9 22784.7 473.451  47
   0  -7  -9 23024.5 455.157  44
   0  -7  -9 23165.4 459.819  46
   0  -7  -9 23034.8 457.012  14
   0  -7 -10 23401.7 467.428  37
   0  -7 -10 23043.7 470.712  33
   0  -7 -10 23895.1 484.091  28
   0  -7 -10 24074.3 479.633  38
   0  -7 -10 22585.8 467.759  44
   0  -7 -10 22931.9 484.660  47
   0  -7 -10 23717.9 473.458  46
   0  -7 -10 23952.0 476.378  42
   0  -7 -11 410.548 40.6179  37
   0  -7 -11 382.149 41.8866  33
   0  -7 -11 404.358 47.1645  42
   0  -7 -11 372.791 41.0238  14
   0  -7 -11 414.490 54.7540  12
   0  -7 -11 461.107 50.1688  46
   0  -7 -11 350.241 41.4408  44
   0  -7 -11 439.597 54.1227  47
   0  -7 -11 376.077 41.8904  22
   0  -7 -12 907.159 55.8350  14
   0  -7 -12 834.897 63.5216  28
   0  -7 -12 1030.99 62.4918  18
   0  -7 -12 934.039 56.0918  22
   0  -7 -12 977.306 65.5027  12
   0  -7 -12 876.351 57.0444  44
   0  -7 -12 961.402 62.7540  38
   0  -7 -13 2675.02 105.389  47
   0  -7 -13 2760.73 99.7314  46
   0  -7 -13 2678.71 95.1698  44
   0  -7 -13 2702.80 106.082  12
   0  -7 -13 2735.98 103.086  38
   0  -7 -13 2843.77 94.0549  37
   0  -7 -13 2707.65 93.6050  33
   0  -7 -13 2736.92 105.319  28
   0  -7 -13 2602.01 97.9416  30
   0  -7 -13 2666.39 104.420  27
   0  -7 -13 2751.36 101.312  18
   0  -7 -13 2771.89 97.0778  22
   0  -7 -13 3023.22 97.6494  14
   0  -7 -13 2639.00 97.7646  42
   0  -7 -14 88.9720 49.8082  42
   0  -7 -14 16.2953 45.9451  22
   0  -7 -14 44.4780 53.9473  20
   0  -7 -14 10.5988 54.2083  38
   0  -7 -14 38.8709 43.7540  37
   0  -7 -14 18.3518 44.8521  33
   0  -7 -14-44.0032 53.7700  27
   0  -7 -14-8.32082 54.1131  12
   0  -7 -14-20.6976 47.1859  14
   0  -7 -14 196.741 54.4703  44
   0  -7 -14 288.855 66.5678  46
   0  -7 -14-23.2451 52.3820  47
   0  -7 -15 4321.30 149.046  47
   0  -7 -15 5195.05 147.303  44
   0  -7 -15 5513.02 159.679  46
   0  -7 -15 4666.47 141.462  22
   0  -7 -15 4454.18 146.260  12
   0  -7 -15 4370.84 140.765  42
   0  -7 -15 4736.76 149.787  38
   0  -7 -15 4572.56 136.553  37
   0  -7 -15 4668.75 140.153  33
   0  -7 -15 4341.25 147.274  27
   0  -7 -15 4753.33 141.096  14
   0  -7 -15 4527.33 148.627  20
   0  -7 -16 14804.5 342.781  47
   0  -7 -16 15344.5 336.174  22
   0  -7 -16 14570.8 336.540  12
   0  -7 -16 14393.5 332.940  42
   0  -7 -16 14592.9 339.633  38
   0  -7 -16 14835.9 329.570  37
   0  -7 -16 14524.8 330.625  33
   0  -7 -16 14456.3 342.606  27
   0  -7 -16 15143.2 335.178  14
   0  -7 -16 14232.9 335.537  20
   0  -7 -17 588.711 66.1208  20
   0  -7 -17 682.126 65.2453  37
   0  -7 -17 585.486 74.6965  38
   0  -7 -17 810.920 68.7750  33
   0  -7 -17 588.860 75.5347  27
   0  -7 -17 752.443 73.7511  47
   0  -7 -17 709.051 66.9734  22
   0  -7 -17 599.838 66.4793  14
   0  -7 -17 614.157 63.9000  42
   0  -7 -18 2800.09 105.387  37
   0  -7 -18 2635.89 108.748  14
   0  -7 -18 2779.15 115.490  27
   0  -7 -18 3062.14 110.756  22
   0  -7 -18 2857.81 113.460  38
   0  -7 -18 2728.09 117.451  47
   0  -7 -19 83.0618 50.4436  22
   0  -7 -19 30.0230 48.2060  37
   0  -7 -19 180.003 54.5380  38
   0  -7 -19-36.3465 61.2047  47
   0  -7 -19 165.375 55.5251  27
   0  -7 -20-14.5481 50.0377  47
   0  -7 -20 96.7528 51.5384  27
   0  -7 -20 79.8380 50.7707  14
   0  -7 -21 231.120 47.7400  27
   0  -7 -21 328.697 49.7497  14
   0  -7 -21 219.816 44.9952  37
   0  -7 -21 257.283 49.6914  38
   0  -7 -22 180.125 41.0771  14
   0  -7 -22 166.182 38.1024  37
   0  -7 -22 155.259 40.0132  38
   0  -7 -23 36.0653 26.4818  37
   0  -7 -23 58.6654 28.8826  38
   0   8 -17 185.089 31.5229  29
   0   8 -16 61.7482 42.3162  29
   0   8 -15 1114.06 59.3991  24
   0   8 -15 1194.56 71.6062  45
   0   8 -15 1142.33 60.1744   7
   0   8 -15 1171.49 74.6992  29
   0   8 -14 40.4118 44.6917   7
   0   8 -14 126.319 47.0802  24
   0   8 -14 34.7503 55.1148  45
   0   8 -13 30.7990 51.1645   7
   0   8 -13 78.2709 51.1435  24
   0   8 -13 43.1565 59.4770  45
   0   8 -12 221.174 59.6119   7
   0   8 -12 219.253 68.2082  45
   0   8 -11 71.4661 59.0724  34
   0   8 -11 69.5213 61.3640   7
   0   8 -11-14.1621 61.5732  17
   0   8 -11 119.539 70.6882  45
   0   8 -10 66.7453 60.1702  34
   0   8 -10 101.787 68.3381  17
   0   8 -10 22.5465 72.4582  45
   0   8  -9 622.285 76.3799  34
   0   8  -9 611.197 71.3363   7
   0   8  -9 786.851 84.1941  45
   0   8  -9 588.434 76.3828  17
   0   8  -8 2961.47 119.119  17
   0   8  -8 2887.21 108.617  32
   0  -8   7 4022.42 128.206  23
   0  -8   7 4133.47 127.858  13
   0   8  -7 4171.26 140.380  17
   0   8  -7 4110.74 125.657   6
   0   8  -7 3985.74 124.628  32
   0  -8   6 1716.71 78.2497  13
   0  -8   6 1652.48 78.5164  23
   0   8  -6 1692.38 76.0774   6
   0  -8   6 1753.37 69.5687   2
   0  -8   5 821.155 57.5639  13
   0  -8   5 860.566 58.8634  23
   0   8  -5 797.428 55.8870   6
   0  -8   5 794.399 48.2520   2
   0  -8   4 10.9297 31.9734   2
   0   8  -4 33.6114 34.3747   6
   0  -8   4 2.04860 42.2307  13
   0   8  -4 28.8581 35.3736  39
   0  -8   3 17032.5 353.615  13
   0   8  -3 16555.4 349.607  39
   0  -8   3 16429.2 344.203   2
   0  -8   2 3714.08 109.065  13
   0  -8   2 3642.51 109.328  23
   0  -8   2 3695.89 100.353   2
   0   8  -2 3388.29 108.456  26
   0  -8   1 5549.33 142.381  13
   0  -8   1 5563.84 143.351  23
   0  -8   1 5379.35 134.241   2
   0   8  -1 5439.04 140.679  26
   0   8   0 36103.5 710.729  26
   0  -8   0 36623.1 712.218  23
   0  -8   0 36623.8 709.977  21
   0  -8   0 36290.3 710.907  13
   0  -8   0 35264.0 704.706   2
   0  -8  -1 155.134 46.7159  23
   0   8   1 135.495 49.1492  26
   0  -8  -1 135.719 43.8465  21
   0  -8  -1 113.436 43.0480  13
   0  -8  -1 203.941 42.3984   2
   0   8   2 19841.5 396.802  26
   0  -8  -2 19959.1 395.826  23
   0  -8  -2 19495.2 394.548  21
   0  -8  -2 19574.0 395.022  13
   0  -8  -2 18536.4 391.307   2
   0  -8  -3 1491.47 62.0594  13
   0  -8  -3 1418.17 62.9247  21
   0   8   3 1511.18 66.9128  26
   0  -8  -3 1525.86 62.7899  23
   0  -8  -3 1453.52 60.2798   5
   0  -8  -3 1274.10 59.0766   2
   0  -8  -4 26078.4 510.666  13
   0  -8  -4 25596.1 511.352  21
   0  -8  -4 25728.5 510.684  23
   0  -8  -4 25897.5 508.946   5
   0  -8  -4 25576.4 509.373   2
   0  -8  -5 10350.2 226.281   2
   0  -8  -5 10594.7 226.234  13
   0  -8  -5 10562.9 227.681  21
   0  -8  -5 10623.2 226.813  23
   0  -8  -5 11000.2 219.814  22
   0  -8  -5 10848.3 227.771   5
   0   8   5 10351.9 226.158  35
   0  -8  -6 6312.54 147.656   2
   0  -8  -6 6320.72 146.573  13
   0  -8  -6 6406.33 146.958  21
   0  -8  -6 6347.96 147.248   5
   0   8   6 6154.63 145.966  35
   0  -8  -6 6378.66 147.034  23
   0  -8  -6 6415.53 142.769  22
   0  -8  -7 14791.3 300.908  14
   0  -8  -7 15180.5 307.352  23
   0  -8  -7 15320.7 308.151  22
   0  -8  -7 14838.4 308.303   5
   0  -8  -7 14794.2 308.131   2
   0   8   7 15043.1 307.202  35
   0  -8  -7 15367.5 308.171  21
   0  -8  -8 24946.4 485.586  22
   0  -8  -8 24145.4 482.039  21
   0   8   8 24697.6 481.841  35
   0  -8  -8 24458.7 479.280  37
   0  -8  -8 23402.6 482.861   2
   0  -8  -8 24796.0 481.531  23
   0  -8  -8 24377.3 480.335  14
   0  -8  -9 7457.35 172.234  33
   0  -8  -9 7624.79 178.358  38
   0  -8  -9 7666.70 173.096  22
   0  -8  -9 7550.49 166.031  21
   0  -8  -9 7374.19 165.961  37
   0  -8  -9 7271.35 168.024   2
   0  -8  -9 7529.52 167.519  14
   0  -8 -10 54.7905 49.3640  47
   0  -8 -10 78.7286 34.5684  33
   0  -8 -10 91.4881 42.9837  38
   0  -8 -10 59.8854 31.4027  37
   0  -8 -11 10564.6 230.244  37
   0  -8 -11 10307.7 233.683  33
   0  -8 -11 10673.9 249.213  28
   0  -8 -11 10632.3 236.816  22
   0  -8 -11 10416.6 235.110  46
   0  -8 -11 10615.5 232.769  14
   0  -8 -12 812.326 52.5141  14
   0  -8 -12 862.904 66.1480  28
   0  -8 -12 954.794 63.8845  38
   0  -8 -12 869.241 68.0787  12
   0  -8 -12 970.232 72.0047  47
   0  -8 -12 872.217 56.6086  22
   0  -8 -13 155.874 55.4418  38
   0  -8 -13 158.586 40.5530  37
   0  -8 -13 137.236 48.9940  18
   0  -8 -13 104.772 44.0488  14
   0  -8 -13 147.068 51.2873  28
   0  -8 -13 128.258 54.4357  12
   0  -8 -13 148.134 47.6282  22
   0  -8 -13 181.998 53.6030  47
   0  -8 -14 983.361 74.9373  38
   0  -8 -14 991.183 60.2813  37
   0  -8 -14 942.769 63.4092  14
   0  -8 -14 949.987 68.4050  30
   0  -8 -14 958.512 74.6977  27
   0  -8 -14 929.384 76.3043  12
   0  -8 -14 876.546 65.6587  22
   0  -8 -14 980.706 75.4571  47
   0  -8 -14 991.412 69.0135  18
   0  -8 -15-11.3461 45.7027  37
   0  -8 -15 34.4238 57.2545  38
   0  -8 -15 44.0976 49.3404  14
   0  -8 -15 44.8917 58.2008  27
   0  -8 -15 90.9952 56.3493  12
   0  -8 -15 63.6541 56.5086  20
   0  -8 -15 12.7553 52.3896  22
   0  -8 -15-12.5215 58.2908  47
   0  -8 -16 3673.55 131.694  38
   0  -8 -16 3568.40 118.407  37
   0  -8 -16 3757.64 123.932  14
   0  -8 -16 3457.04 132.459  27
   0  -8 -16 3586.44 129.997  12
   0  -8 -16 3892.80 126.918  22
   0  -8 -16 3658.06 134.858  47
   0  -8 -16 3583.27 130.205  20
   0  -8 -17 585.928 63.6388  14
   0  -8 -17 478.778 71.5099  27
   0  -8 -17 578.422 71.8224  38
   0  -8 -17 471.049 58.2125  37
   0  -8 -17 505.973 66.2829  12
   0  -8 -17 619.915 72.6512  47
   0  -8 -17 593.063 65.1378  22
   0  -8 -17 640.775 68.1803  20
   0  -8 -18 196.054 61.3392  27
   0  -8 -18 235.430 53.3212  14
   0  -8 -18 180.308 58.6810  47
   0  -8 -18 144.625 52.1193  20
   0  -8 -18 155.158 53.3051  22
   0  -8 -18 111.438 49.7195  37
   0  -8 -18 154.487 60.8528  38
   0  -8 -19 1157.41 78.1559  38
   0  -8 -19 1096.77 68.2090  37
   0  -8 -19 1278.76 77.9900  27
   0  -8 -20 1702.82 79.2696  14
   0  -8 -20 1538.97 73.1035  37
   0  -8 -20 1654.09 79.6420  47
   0  -8 -20 1717.04 83.7082  27
   0  -8 -21 44.8531 43.8705  14
   0  -8 -21 65.2755 39.8527  37
   0  -8 -21 62.3416 45.9331  38
   0  -8 -21 23.7515 45.1063  27
   0  -8 -22 54.9129 36.4182  14
   0  -8 -22 11.6808 32.2501  37
   0  -8 -22-15.4395 38.0469  38
   0  -8 -23 20.0225 29.9861  38
   0   9 -16 43.2723 29.5799  29
   0   9 -15 890.030 59.7131  29
   0   9 -14 41.3022 49.8493  45
   0   9 -13 119.796 46.7377  24
   0   9 -13 165.776 47.0240   7
   0   9 -13 225.698 62.3006  45
   0   9 -12 8418.72 216.087  24
   0   9 -12 8552.66 216.943   7
   0   9 -12 8250.85 227.624  45
   0   9 -11 1483.09 86.9216   7
   0   9 -11 1417.90 96.8322  45
   0   9 -10 1242.64 89.6197  17
   0   9 -10 1258.18 86.6412  34
   0  -9  10 1290.25 84.4246  43
   0   9 -10 1242.05 96.4813  45
   0   9 -10 1217.33 87.6752   7
   0   9  -9 2926.95 121.719  34
   0   9  -9 2773.84 120.509  17
   0   9  -9 2836.63 129.514  45
   0  -9   8 62.1774 44.0327   5
   0   9  -8 99.7824 66.8636  17
   0   9  -7 803.466 75.0734  17
   0  -9   7 893.847 69.0744  23
   0  -9   6 2875.94 94.4134   2
   0  -9   6 2776.07 107.262  23
   0  -9   6 2674.59 104.526  13
   0  -9   5 1960.48 77.1740   2
   0  -9   5 1959.81 88.8008  23
   0  -9   5 1968.58 87.9571  13
   0  -9   4 400.433 45.1957   2
   0  -9   4 437.397 53.5148  23
   0  -9   4 414.572 52.5875  13
   0  -9   3 19417.6 417.091  13
   0  -9   3 19941.8 417.895  23
   0  -9   3 19679.8 406.634   2
   0   9  -3 19509.0 412.305  39
   0  -9   2 22832.3 478.627  13
   0  -9   2 22849.4 478.764  23
   0   9  -2 23365.8 477.972  39
   0  -9   2 23372.7 470.455   2
   0  -9   1 736.886 49.8765   2
   0  -9   1 678.373 57.9202  13
   0  -9   0 65919.3 1265.06   2
   0  -9   0 65591.1 1271.67  13
   0  -9  -1 5685.98 147.877  13
   0  -9  -1 5644.67 147.887  23
   0   9   1 6117.49 150.557  26
   0  -9  -1 5813.06 143.379   2
   0  -9  -1 5538.07 146.535  21
   0  -9  -2 1280.92 66.1394  13
   0   9   2 1353.26 68.6981  26
   0  -9  -2 1221.31 65.1806  23
   0  -9  -2 1332.36 62.1631   2
   0  -9  -2 1305.84 63.6005  21
   0  -9  -3 3076.05 91.1051   5
   0  -9  -3 3022.38 95.4118  13
   0  -9  -3 2990.88 96.2694  23
   0   9   3 3202.21 99.1375  26
   0  -9  -3 3320.32 92.7245   2
   0  -9  -3 2933.05 94.7197  21
   0  -9  -4 9232.23 202.047   5
   0  -9  -4 8969.98 203.748  13
   0  -9  -4 9158.54 205.662  23
   0   9   4 9187.95 206.056  26
   0  -9  -4 8880.97 201.243   2
   0  -9  -4 8803.42 203.742  21
   0  -9  -5 31215.6 613.890   5
   0  -9  -5 31633.1 616.088  13
   0  -9  -5 30897.7 615.705  23
   0   9   5 31752.2 618.248  26
   0  -9  -5 30561.8 613.717   2
   0  -9  -5 30798.2 614.614  21
   0  -9  -6 12701.8 270.397   5
   0  -9  -6 13054.6 271.330  13
   0  -9  -6 12480.0 261.453  22
   0  -9  -6 13044.9 271.470  23
   0  -9  -6 12560.9 270.068   2
   0  -9  -6 12676.8 270.217  21
   0  -9  -7 1712.28 65.1017   5
   0  -9  -7 1648.31 61.4001  13
   0  -9  -7 1625.01 62.9835  21
   0  -9  -7 1649.81 61.8893  23
   0  -9  -7 1652.91 59.5912  22
   0  -9  -7 1630.73 63.2010   2
   0  -9  -8 2139.84 68.5127  13
   0  -9  -8 2072.00 69.7426  21
   0  -9  -8 2040.10 70.5949   2
   0  -9  -8 2081.73 68.8573  23
   0  -9  -8 2180.04 70.2574  22
   0  -9  -9 4314.56 119.967  38
   0  -9  -9 4489.44 112.471  21
   0  -9  -9 4207.49 113.450   2
   0  -9 -10 4443.54 138.014  28
   0  -9 -10 4828.62 125.548  22
   0  -9 -11 5245.74 133.056  14
   0  -9 -11 5098.07 150.981  28
   0  -9 -11 5311.52 139.162  22
   0  -9 -11 5330.34 145.658  38
   0  -9 -11 5345.54 154.663  47
   0  -9 -12 1173.37 59.4175  14
   0  -9 -12 1141.94 74.8997  28
   0  -9 -12 1212.79 75.5666  12
   0  -9 -12 1143.18 63.4097  22
   0  -9 -12 1089.68 70.1299  38
   0  -9 -12 1079.49 75.8233  47
   0  -9 -13 5335.23 136.970  37
   0  -9 -13 5158.00 140.356  14
   0  -9 -13 4955.11 154.050  28
   0  -9 -13 5412.34 161.394  12
   0  -9 -13 5142.17 146.187  22
   0  -9 -13 5212.03 153.339  38
   0  -9 -13 5202.54 158.613  47
   0  -9 -14 40.6850 41.4626  37
   0  -9 -14 24.8115 52.3450  38
   0  -9 -14 43.5779 59.5512  27
   0  -9 -14 104.279 58.5591  28
   0  -9 -14 19.1085 51.9473  18
   0  -9 -14 35.3847 45.3363  14
   0  -9 -14 65.3369 56.9884  12
   0  -9 -14 102.966 59.1757  47
   0  -9 -14 31.3357 49.5068  22
   0  -9 -15 110.416 62.6483  38
   0  -9 -15 137.685 45.1339  37
   0  -9 -15 103.695 57.8670  27
   0  -9 -15 130.658 48.7742  14
   0  -9 -15 118.487 59.3113  12
   0  -9 -15 60.8983 58.8731  47
   0  -9 -15 76.7162 59.9636  20
   0  -9 -15 51.3250 52.9842  22
   0  -9 -16 250.494 49.3078  37
   0  -9 -16 306.123 66.6497  38
   0  -9 -16 473.359 71.8911  27
   0  -9 -16 322.727 58.3945  14
   0  -9 -16 311.696 64.2713  47
   0  -9 -16 245.218 63.9520  20
   0  -9 -16 346.012 60.8756  22
   0  -9 -17 214.163 50.4069  37
   0  -9 -17 320.251 64.7699  38
   0  -9 -17 284.779 55.3937  14
   0  -9 -17 336.467 65.4797  27
   0  -9 -17 218.120 59.2874  12
   0  -9 -17 134.436 57.7475  47
   0  -9 -17 256.161 60.5819  20
   0  -9 -17 302.764 60.8716  22
   0  -9 -18 5951.97 167.086  37
   0  -9 -18 6794.76 176.853  14
   0  -9 -18 6571.45 185.935  27
   0  -9 -18 6587.90 179.648  22
   0  -9 -18 6120.26 179.811  20
   0  -9 -18 6691.97 184.427  47
   0  -9 -18 6894.88 188.025  38
   0  -9 -19 882.919 64.9186  14
   0  -9 -19 940.426 74.2262  38
   0  -9 -19 771.610 70.8825  47
   0  -9 -20 279.887 48.6577  14
   0  -9 -20 173.444 50.4090  47
   0  -9 -20 225.456 43.6858  37
   0  -9 -20 174.854 51.8463  27
   0  -9 -21 1575.14 67.6007  14
   0  -9 -21 1519.84 72.6605  38
   0  -9 -21 1474.95 72.1648  27
   0  -9 -22 18.7073 32.8075  14
   0  -9 -22 70.8816 38.0136  38
   0  -9 -22 37.1020 29.2306  37
   0  -9 -22 40.8282 35.7015  27
   0  -9 -23 36.9878 30.1242  38
   0  10 -15 1666.93 62.1831  29
   0  10 -14 2964.55 97.3647  45
   0  10 -13 1342.32 76.8971  45
   0  10 -12 3487.13 112.887   7
   0  10 -12 3315.00 111.895  24
   0  10 -11 59.8582 51.6707   7
   0  10 -11 85.2433 59.5043  17
   0  10 -10 2815.93 123.320  45
   0  10 -10 2607.88 109.534   7
   0 -10  10 2765.03 110.666  43
   0  10  -9 1980.49 100.646  34
   0  10  -9 2039.24 102.507   7
   0  10  -9 2197.69 112.613  45
   0  10  -9 2022.80 104.067  17
   0  10  -8 1235.78 88.7316  17
   0  10  -8 1064.21 83.7820   7
   0 -10   8 1207.23 69.6429   5
   0 -10   7 5109.89 156.001  23
   0  10  -7 4925.48 162.719  17
   0 -10   6 13420.6 298.995   2
   0  10  -6 13675.7 318.638  17
   0 -10   6 13015.3 311.302  23
   0 -10   6 12922.5 309.645  13
   0 -10   6 13550.7 303.044   5
   0 -10   5 745.032 58.1434   2
   0 -10   5 740.601 67.1515  23
   0 -10   5 646.265 63.7522  13
   0 -10   4 1308.24 67.6149   2
   0 -10   4 1376.49 81.2423  23
   0 -10   4 1323.34 79.0462  13
   0 -10   3 599.543 53.7308   2
   0  10  -3 703.430 60.4127  39
   0 -10   3 808.735 65.5151  23
   0 -10   3 639.351 63.1205  13
   0 -10   2 488.836 52.0491   2
   0 -10   2 560.770 61.6446  13
   0  10  -2 590.251 55.7981  39
   0 -10   2 561.441 61.8211  23
   0 -10   1 7018.77 179.587  13
   0 -10   1 7137.94 172.039   2
   0 -10   1 6831.20 179.347  23
   0  10  -1 6682.63 177.873  26
   0 -10   0 107.148 48.4272  13
   0  10   0 134.197 52.7208  26
   0 -10   0 154.584 48.2172  23
   0 -10   0 91.3444 41.4299   2
   0 -10  -1 4030.62 121.515  13
   0 -10  -1 4080.16 116.846   2
   0 -10  -1 4000.39 120.488  23
   0  10   1 3979.69 122.762  26
   0 -10  -2 10098.4 230.284  13
   0  10   2 9616.27 230.081  26
   0 -10  -2 9937.21 225.253   2
   0 -10  -2 10242.3 227.159   5
   0 -10  -3 5051.09 136.099  13
   0 -10  -3 4890.43 130.973   2
   0 -10  -3 5191.43 133.073   5
   0 -10  -4 185.499 44.4623  13
   0 -10  -4 215.604 41.4063   2
   0 -10  -5 4005.32 115.036  13
   0 -10  -5 4050.50 111.958   5
   0 -10  -5 4089.68 112.992   2
   0 -10  -6 1488.85 65.1230  13
   0 -10  -6 1410.78 63.7797  23
   0 -10  -6 1555.29 63.3049   5
   0 -10  -6 1402.90 63.1909   2
   0 -10  -7 862.234 52.8728  13
   0 -10  -7 926.333 52.2016  23
   0 -10  -7 893.958 52.1681   2
   0 -10  -7 916.644 53.5856   5
   0 -10  -8 2406.73 78.5478  13
   0 -10  -8 2167.23 77.6632   2
   0 -10  -8 2293.51 78.4703  38
   0 -10  -8 2432.37 79.0115  23
   0 -10  -8 2269.39 73.7826  22
   0 -10  -9 10643.6 237.823   2
   0 -10  -9 10784.2 239.828  38
   0 -10 -10 242.519 40.2773  22
   0  10  10 346.362 45.0069  26
   0 -10 -11 10532.4 262.127  28
   0 -10 -11 10997.9 244.993  22
   0 -10 -11 10424.1 263.875  47
   0 -10 -11 11255.5 252.471  38
   0 -10 -12 8265.91 218.573  28
   0 -10 -12 8432.74 222.175  12
   0 -10 -12 8175.60 201.281  22
   0 -10 -12 8311.28 218.947  47
   0 -10 -12 8799.12 210.508  38
   0 -10 -13 647.839 53.6397  14
   0 -10 -13 835.878 72.8059  28
   0 -10 -13 561.675 68.9527  12
   0 -10 -13 638.903 58.6880  22
   0 -10 -13 715.625 62.8896  38
   0 -10 -13 742.241 73.7163  47
   0 -10 -14 1140.81 83.3302  47
   0 -10 -14 919.831 67.3049  22
   0 -10 -14 1021.25 62.9359  14
   0 -10 -14 1115.10 79.8729  27
   0 -10 -14 937.029 76.1055  28
   0 -10 -14 1173.87 75.2739  38
   0 -10 -14 1085.27 75.9235  18
   0 -10 -14 1062.68 84.1819  12
   0 -10 -15 633.550 67.2618  38
   0 -10 -15 550.818 70.2768  27
   0 -10 -15 560.296 55.9487  14
   0 -10 -15 431.776 73.8013  12
   0 -10 -15 518.130 76.4587  20
   0 -10 -15 486.018 62.2941  22
   0 -10 -15 491.962 69.3346  47
   0 -10 -16-14.7212 60.4066  38
   0 -10 -16 47.5853 46.9580  14
   0 -10 -16 47.2068 60.4153  27
   0 -10 -16 9.92561 60.0125  12
   0 -10 -16 44.8957 52.1212  22
   0 -10 -16 16.5440 64.5527  20
   0 -10 -16 98.2809 62.3368  47
   0 -10 -17 1029.24 79.0194  47
   0 -10 -17 986.521 73.3215  22
   0 -10 -17 1006.53 68.2184  14
   0 -10 -17 1071.81 79.0999  27
   0 -10 -17 1129.31 81.0766  38
   0 -10 -17 1074.69 81.9280  20
   0 -10 -17 1067.01 82.3518  12
   0 -10 -18 529.598 68.4783  27
   0 -10 -18 353.268 58.4364  12
   0 -10 -18 389.470 63.9867  38
   0 -10 -18 454.100 62.4782  47
   0 -10 -18 387.631 60.1563  20
   0 -10 -19 28.5542 48.0029  20
   0 -10 -19 16.0746 50.9247  38
   0 -10 -19 74.4350 44.4276  14
   0 -10 -20 260.335 53.3413  27
   0 -10 -20 175.948 44.3123  14
   0 -10 -20 253.451 45.0694  20
   0 -10 -20 320.978 54.6106  38
   0 -10 -20 204.707 50.4307  47
   0 -10 -21 72.5846 44.5062  27
   0 -10 -21 34.2062 43.3708  38
   0 -10 -21 35.1070 36.2967  14
   0 -10 -22 58.7019 31.7569  14
   0 -10 -22-1.60468 35.3307  38
   0 -10 -22 45.8460 37.4325  27
   0 -10 -23-16.2369 27.6922  38
   0  11 -14 26.1677 31.4847  29
   0  11 -13 918.085 57.7820  45
   0  11 -12-14.4537 50.7758  45
   0  11 -11 1100.58 65.0276  24
   0  11 -11 1250.88 80.4985  45
   0  11 -10 71.9585 52.7196  17
   0  11 -10-13.1357 48.7479   7
   0 -11  10 8.15252 49.2296  43
   0  11  -9 57.8448 55.5001  17
   0  11  -9 85.4794 64.6089  45
   0 -11   9 18.9055 53.7690  43
   0  11  -9 84.3509 54.1129   7
   0 -11   8 830.974 62.1144   5
   0  11  -8 636.441 70.5814   7
   0  11  -7 133.508 59.0642  17
   0 -11   7 151.218 59.3794  23
   0 -11   7 184.891 50.3798   5
   0  11  -6 5267.36 167.685  17
   0 -11   6 5730.38 171.824  23
   0 -11   6 5630.10 158.052   5
   0 -11   5 154.584 63.8083  23
   0 -11   5 40.2214 58.2348  13
   0 -11   4 7.55359 46.9376   5
   0 -11   4 12.1607 57.1979  13
   0 -11   4 12.2969 59.9094  23
   0 -11   4 7.26306 44.0727   2
   0 -11   3 1000.69 68.0677   5
   0 -11   3 998.776 78.6504  13
   0  11  -3 917.254 68.9284  39
   0 -11   3 921.520 78.8418  23
   0 -11   3 911.148 66.1816   2
   0 -11   2 201.779 49.8277   5
   0 -11   2 215.643 59.8222  13
   0  11  -2 220.101 53.7551  39
   0 -11   2 188.736 60.3982  23
   0 -11   2 204.983 49.3199   2
   0 -11   1 3468.24 112.125   5
   0 -11   1 3317.05 119.616  13
   0  11  -1 3149.52 116.430  39
   0 -11   1 3181.88 107.960   2
   0 -11   1 3365.06 119.814  23
   0  11   0 10.1161 53.1722  26
   0 -11   0 79.4198 50.0969  23
   0 -11   0 81.2227 50.9757  13
   0 -11   0 63.4170 45.5592   5
   0 -11   0 60.3749 46.1173   2
   0  11   1 21387.2 458.454  26
   0 -11  -1 21918.1 457.641  13
   0 -11  -1 21331.2 450.600   5
   0 -11  -1 22092.7 458.434  23
   0 -11  -1 21180.2 449.271   2
   0 -11  -2 18.4384 46.5645  13
   0 -11  -2 114.309 42.2481   5
   0 -11  -2-6.97504 44.5927  23
   0  11   2 132.658 54.3652  26
   0 -11  -2 28.4982 41.5324   2
   0 -11  -3 2383.18 92.1491  13
   0 -11  -3 2207.76 84.6481   5
   0 -11  -3 2235.56 91.5026  23
   0  11   3 2273.47 92.4932  26
   0 -11  -3 2128.81 85.8414   2
   0 -11  -4 3035.53 101.596  13
   0 -11  -4 2894.12 99.1191   5
   0  11   4 3141.55 104.981  26
   0 -11  -4 3057.47 101.701  23
   0 -11  -4 2890.41 100.654   2
   0 -11  -5 1539.81 71.4974  13
   0 -11  -5 1404.93 66.3048   5
   0 -11  -5 1466.67 70.6811  23
   0  11   5 1390.60 71.7930  26
   0 -11  -5 1461.08 68.4045   2
   0 -11  -6 2276.02 85.9824  13
   0 -11  -6 2347.98 84.0661   5
   0  11   6 2404.41 91.9160  26
   0 -11  -6 2347.92 86.5543  23
   0 -11  -6 2235.14 84.3436   2
   0 -11  -7 1955.27 76.4879  13
   0 -11  -7 1957.05 77.3370   5
   0  11   7 2086.27 83.6511  26
   0 -11  -7 1917.38 75.7090  23
   0 -11  -7 1930.76 76.1582   2
   0 -11  -8 629.240 48.8348  23
   0 -11  -8 681.643 50.0805  13
   0 -11  -8 582.438 48.5242   2
   0  11   9 77.0227 46.0380  26
   0 -11  -9 146.703 42.0662   2
   0  11  10 573.476 54.1693  26
   0 -11 -10 457.675 48.9348  38
   0 -11 -10 413.445 42.3430  22
   0 -11 -11 33.9283 54.1340  47
   0 -11 -11 53.9695 53.6464  28
   0 -11 -11 9.69696 38.4345  22
   0 -11 -11 34.8147 43.7363  38
   0 -11 -12 935.016 75.6999  28
   0 -11 -12 944.969 77.9733  12
   0 -11 -12 828.928 57.1978  22
   0 -11 -12 894.379 77.3106  47
   0 -11 -12 774.907 65.0764  38
   0 -11 -13 2709.13 115.005  28
   0 -11 -13 2729.32 120.098  12
   0 -11 -13 2909.63 99.9992  22
   0 -11 -13 2770.48 117.316  47
   0 -11 -13 2827.98 107.686  38
   0 -11 -14 405.991 70.0120  47
   0 -11 -14 383.412 73.0467  12
   0 -11 -14 372.009 53.0399  22
   0 -11 -14 371.128 60.9161  38
   0 -11 -14 400.026 62.2114  27
   0 -11 -14 451.288 68.0528  28
   0 -11 -15 892.148 80.4493  47
   0 -11 -15 1129.18 72.4482  22
   0 -11 -15 1101.49 77.2593  18
   0 -11 -15 1062.99 74.4010  38
   0 -11 -15 1125.79 82.8376  27
   0 -11 -15 1048.71 80.3591  28
   0 -11 -16 426.420 50.5464  14
   0 -11 -16 404.576 69.6577  27
   0 -11 -16 385.142 70.3707  20
   0 -11 -16 352.111 56.0105  22
   0 -11 -16 412.014 67.5231  12
   0 -11 -16 352.737 67.2475  47
   0 -11 -16 386.251 64.2738  38
   0 -11 -17 1423.41 84.7876  27
   0 -11 -17 1449.90 82.7386  38
   0 -11 -17 1261.83 86.7510  12
   0 -11 -17 1471.74 86.4734  47
   0 -11 -17 1379.74 88.8785  20
   0 -11 -18 1336.10 83.5408  27
   0 -11 -18 1293.65 77.8380  38
   0 -11 -18 1540.83 86.4778  12
   0 -11 -18 1533.63 71.6258  14
   0 -11 -18 1609.94 85.8272  47
   0 -11 -19 1279.64 76.6738  20
   0 -11 -19 1459.45 76.8291  47
   0 -11 -19 1371.41 67.0368  14
   0 -11 -19 1383.08 78.8561  27
   0 -11 -20 533.221 56.6840  27
   0 -11 -20 533.539 54.2292  47
   0 -11 -20 667.815 54.3773  20
   0 -11 -20 615.774 48.3227  14
   0 -11 -20 655.116 57.1816  38
   0 -11 -21 635.671 53.5296  27
   0 -11 -21 501.904 41.7672  14
   0 -11 -21 581.758 50.9193  38
   0 -11 -22 396.896 40.5986  38
   0 -11 -22 369.945 40.3334  27
   0 -11 -23 694.957 36.5872  38
   0  12 -13 2323.96 72.3786  29
   0  12 -12 72.4289 42.3268  45
   0  12 -11 1232.78 73.2706  45
   0  12 -10 585.464 67.6598  45
   0 -12  10 564.196 54.5005  43
   0  12  -9 149.972 49.2203   7
   0 -12   9 72.3906 53.1375  43
   0  12  -8 108.055 67.3498  45
   0 -12   8-6.86605 41.5151   5
   0  12  -8 54.0958 52.2725   7
   0 -12   7 365.723 59.0498  23
   0 -12   7 423.615 54.2497   5
   0  12  -7 419.380 64.9031   7
   0 -12   6 113.105 59.3359  23
   0 -12   6 206.902 53.0295   5
   0 -12   5 504.830 61.0426   5
   0 -12   5 421.726 69.6897  23
   0 -12   5 465.984 57.2673   2
   0  12  -5 424.592 67.4958  17
   0 -12   4 6396.02 177.197   5
   0 -12   4 6707.34 190.988  23
   0 -12   3 101.640 67.3013  23
   0 -12   3 126.074 61.5480  13
   0  12  -3 123.635 53.3336  39
   0 -12   2 13147.2 307.431   2
   0 -12   2 13313.2 319.090  13
   0 -12   2 13351.2 308.529   5
   0 -12   2 13597.1 321.548  23
   0  12  -2 13922.5 317.731  39
   0 -12   1 30.3281 51.3005   2
   0 -12   1 30.2956 62.0934  13
   0 -12   1 5.09800 48.9835   5
   0 -12   1 24.3837 63.9520  23
   0  12  -1-61.6811 56.3817  39
   0 -12   0 52.0727 50.5149   2
   0 -12   0 108.757 51.7057   5
   0 -12   0 101.925 56.9620  13
   0 -12   0 119.944 56.3717  23
   0  12   0 127.543 55.2467  39
   0 -12  -1 12629.1 287.609   5
   0 -12  -1 12349.7 293.186  13
   0  12   1 12413.5 295.783  26
   0 -12  -1 12609.0 294.268  23
   0 -12  -1 12381.3 288.399   2
   0 -12  -2 1944.41 84.3639   5
   0 -12  -2 1969.66 92.6006  13
   0  12   2 1798.74 93.8991  26
   0 -12  -2 1838.91 91.5736  23
   0 -12  -2 1900.06 86.7306   2
   0 -12  -3 4337.88 130.607   5
   0 -12  -3 4189.86 135.204  13
   0  12   3 4081.17 138.151  26
   0 -12  -3 4428.79 137.596  23
   0 -12  -3 4221.40 128.074   2
   0 -12  -4 2350.93 91.2765   5
   0 -12  -4 2166.06 91.8754  13
   0  12   4 2203.83 95.3546  26
   0 -12  -4 2268.14 93.3010  23
   0 -12  -4 2127.89 89.1139   2
   0 -12  -5 222.931 46.6469   5
   0  12   5 214.446 56.5736  26
   0 -12  -5 265.492 53.7716  23
   0 -12  -5 261.735 53.9003  13
   0 -12  -5 271.332 51.4506   2
   0 -12  -6 4371.57 131.364   5
   0  12   6 4851.37 141.335  26
   0 -12  -6 4534.78 135.100  23
   0 -12  -6 4566.46 135.238  13
   0 -12  -6 4712.22 134.226   2
   0 -12  -7 105.366 43.5695   5
   0 -12  -7 191.078 47.3952  13
   0 -12  -7 146.941 44.1388   2
   0  12   7 88.3477 53.0802  26
   0 -12  -7 110.090 46.0228  23
   0 -12  -8 25268.1 519.069  13
   0  12   8 25814.5 526.223  26
   0 -12  -8 24942.9 518.952  23
   0 -12  -8 24693.2 518.756   2
   0  12   9 2142.75 91.8133  26
   0 -12  -9 1897.41 83.2102   2
   0  12  10 359.842 56.6342  26
   0 -12 -10 339.875 50.6364   2
   0 -12 -11 112.797 62.3505  28
   0 -12 -11 36.4635 60.2127  47
   0 -12 -12 380.228 69.3196  12
   0 -12 -12 222.924 50.8875  38
   0 -12 -12 285.484 68.1541  28
   0 -12 -12 321.531 68.5727  47
   0 -12 -13 3014.35 122.786  28
   0 -12 -13 3020.13 128.735  12
   0 -12 -13 3150.55 108.531  38
   0 -12 -13 2789.71 121.715  47
   0 -12 -14 59.3286 48.8414  38
   0 -12 -14 91.3357 58.6838  28
   0 -12 -14 124.987 53.0101  27
   0 -12 -14 145.130 67.2213  47
   0 -12 -15 1565.54 89.5621  27
   0 -12 -15 1741.36 91.9460  28
   0 -12 -15 1511.41 89.0654  18
   0 -12 -15 1546.73 97.7149  12
   0 -12 -15 1531.87 84.0286  38
   0 -12 -15 1659.13 95.4312  47
   0 -12 -16 381.756 61.5925  27
   0 -12 -16 321.176 59.1442  38
   0 -12 -16 364.804 68.8669  12
   0 -12 -16 349.475 64.8618  47
   0 -12 -16 365.585 71.7386  20
   0 -12 -17 175.638 55.8130  27
   0 -12 -17 109.918 52.6120  38
   0 -12 -17 174.561 63.9122  12
   0 -12 -17 132.653 59.5963  20
   0 -12 -17 114.459 57.0544  47
   0 -12 -18 250.349 58.9271  12
   0 -12 -19 107.241 52.1844  20
   0 -12 -19 182.145 47.1339  47
   0 -12 -19 83.5647 44.8612  38
   0 -12 -19 127.079 50.4780  27
   0 -12 -20 522.531 50.4346  38
   0 -12 -20 467.150 51.3441  27
   0 -12 -20 373.623 48.6849  47
   0 -12 -20 477.171 49.8514  20
   0 -12 -21 2588.25 86.8299  27
   0 -12 -21 2484.57 83.2167  38
   0 -12 -22 362.542 36.5753  27
   0 -12 -22 346.839 35.3218  38
   0 -12 -23 543.318 29.3689  38
   0  13 -12 589.939 36.4898  45
   0  13 -11 413.066 46.0028  45
   0  13 -10 52.6503 46.4010  45
   0 -13  10 125.272 37.6599  43
   0  13  -9 1469.58 84.5637  45
   0 -13   9 1511.05 74.2362  43
   0  13  -8 398.324 66.6799  45
   0 -13   8 347.971 60.6316  43
   0 -13   7-8.12275 49.2294  23
   0 -13   7 46.5169 43.1565   5
   0  13  -7-13.2008 48.1206   7
   0 -13   6 5.09745 46.4536   5
   0 -13   5 952.458 79.4600  23
   0 -13   5 794.447 61.1681   2
   0 -13   5 1039.37 71.4647   5
   0 -13   4 3500.88 133.899  23
   0 -13   4 3461.06 122.905   5
   0 -13   4 3560.01 119.850   2
   0 -13   3 642.004 73.6554  13
   0 -13   3 674.474 66.6556   5
   0 -13   3 698.901 63.7212   2
   0 -13   3 694.230 75.1163  23
   0 -13   2 134.887 56.7094   5
   0 -13   2 155.880 66.8554  23
   0  13  -2 163.717 58.7015  39
   0 -13   2 109.343 56.9406   2
   0 -13   1 502.849 74.0023  23
   0  13  -1 529.310 71.1248  39
   0 -13   0 3925.94 138.792  13
   0 -13   0 3693.38 139.938  23
   0  13   0 3718.31 134.576  39
   0 -13  -1 24.4632 50.0841   5
   0 -13  -1 49.6850 57.9596  13
   0 -13  -1-3.12084 63.0405  23
   0 -13  -1-5.36966 52.6023   2
   0  13   1 121.075 56.7933  39
   0 -13  -2 579.631 64.6275   5
   0 -13  -2 643.392 67.5923  13
   0 -13  -2 671.350 71.2783  23
   0 -13  -2 591.847 61.8475   2
   0  13   2 604.600 74.5782  39
   0 -13  -3 192.305 61.4503  23
   0  13   3 247.805 68.7985  26
   0 -13  -3 206.091 61.6059  13
   0 -13  -3 135.880 54.4264   5
   0 -13  -3 151.959 52.9223   2
   0 -13  -4 2.82503 52.4220  23
   0  13   4 102.343 59.7041  26
   0 -13  -4 28.1312 52.0173  13
   0 -13  -4 2.57563 48.5166   5
   0 -13  -4 46.1907 50.8017   2
   0 -13  -5 6957.60 187.340  23
   0 -13  -5 6765.41 185.394  13
   0  13   5 6933.49 193.251  26
   0 -13  -5 6796.96 182.700   5
   0 -13  -5 6769.97 182.891   2
   0 -13  -6 9073.60 230.862  23
   0 -13  -6 9356.48 231.427  13
   0  13   6 9631.25 238.412  26
   0 -13  -6 9131.29 226.413   5
   0 -13  -6 9034.09 226.473   2
   0 -13  -7 1141.96 70.8845  23
   0 -13  -7 1182.11 70.8970  13
   0  13   7 1210.02 82.1092  26
   0 -13  -7 1056.63 71.6316   5
   0 -13  -7 1183.66 69.6567   2
   0 -13  -8 438.011 55.8418  23
   0  13   8 397.443 65.8097  26
   0 -13  -8 308.034 52.2527  13
   0 -13  -8 415.934 55.7750   2
   0 -13  -9 191.019 51.5024   2
   0  13   9 162.757 58.9217  26
   0  13  10 6459.03 176.096  26
   0 -13 -10 5942.36 167.022   2
   0 -13 -11 831.318 81.7612  28
   0  13  11 787.147 69.0451  26
   0 -13 -11 708.276 81.2948  47
   0 -13 -12 2568.64 113.753  28
   0 -13 -12 2406.71 116.373  47
   0 -13 -13 4243.36 150.236  28
   0 -13 -13 4471.26 141.101  27
   0 -13 -13 4694.86 154.926  47
   0 -13 -14-7.19770 68.3991  12
   0 -13 -14-31.4737 65.1159  47
   0 -13 -14 30.5120 54.2270  27
   0 -13 -14-16.4488 56.8216  28
   0 -13 -15 600.200 64.5544  28
   0 -13 -15 585.911 65.4242  27
   0 -13 -15 680.453 61.3881  38
   0 -13 -15 737.956 79.7599  12
   0 -13 -15 722.990 71.1674  47
   0 -13 -15 645.007 70.0831  18
   0 -13 -16 693.617 62.4141  27
   0 -13 -16 540.439 57.8139  38
   0 -13 -16 718.307 77.1847  12
   0 -13 -16 529.458 74.0885  20
   0 -13 -16 550.118 68.6476  47
   0 -13 -17 468.434 66.9849  12
   0 -13 -18 4489.86 133.027  27
   0 -13 -18 4234.71 138.956  20
   0 -13 -18 4233.86 137.923  12
   0 -13 -18 4265.96 133.400  47
   0 -13 -18 4236.32 126.363  38
   0 -13 -19 857.425 56.8226  38
   0 -13 -19 863.293 59.2521  27
   0 -13 -19 842.677 63.7940  20
   0 -13 -19 809.165 57.4420  47
   0 -13 -20 1048.72 59.9223  20
   0 -13 -20 1057.26 56.7855  38
   0 -13 -20 1034.66 59.4378  27
   0 -13 -21 1007.98 51.6076  20
   0 -13 -21 1119.87 53.1786  27
   0 -13 -21 1116.96 49.9435  38
   0 -13 -22 121.101 25.5708  38
   0  14 -10 471.320 42.2954  45
   0 -14   9 564.663 47.0542  43
   0  14  -9 651.742 55.9391  45
   0 -14   8 1530.78 74.2226  43
   0  14  -8 1471.16 80.2441  45
   0 -14   7 770.360 56.7847  23
   0 -14   7 675.639 51.3448   5
   0 -14   7 829.890 68.7187  43
   0  14  -7 748.793 74.2095  45
   0 -14   6 5477.39 159.105  23
   0 -14   6 5544.34 152.231   5
   0 -14   5 373.401 49.4519   2
   0 -14   5 454.984 65.6500  23
   0 -14   5 303.317 52.4063   5
   0 -14   4 1264.19 71.7130   2
   0 -14   4 1133.50 75.1137   5
   0 -14   3 430.866 55.2376   2
   0 -14   3 529.071 72.3110  23
   0 -14   3 425.912 58.6994   5
   0 -14   2 1690.39 87.3415   2
   0 -14   2 1404.01 85.7150   5
   0  14  -2 1605.89 87.9461  39
   0 -14   2 1726.02 98.3117  23
   0 -14   1 351.490 61.4393   2
   0 -14   1 189.059 64.5478  13
   0 -14   1 217.847 62.6068   5
   0  14  -1 264.449 62.4181  39
   0 -14   1 210.789 65.0316  23
   0 -14   0 3271.35 120.597   2
   0 -14   0 3427.38 132.989  13
   0  14   0 3316.30 129.798  39
   0 -14   0 3565.50 133.414  23
   0 -14   0 3286.38 125.087   5
   0 -14  -1 1196.57 78.7629   2
   0 -14  -1 1251.38 81.9880   5
   0  14   1 1220.31 90.3629  39
   0 -14  -1 1182.38 87.9400  23
   0  14   2 17302.3 396.061  39
   0 -14  -2 16968.7 392.927  23
   0  14   3 3253.46 132.693  39
   0 -14  -3 3225.18 125.628  23
   0 -14  -3 3168.72 124.847  13
   0  14   4 1620.23 99.7568  26
   0  14   4 1757.99 102.597  39
   0 -14  -4 1734.61 94.5057  23
   0 -14  -4 1810.34 94.5240  13
   0  14   5 69.3439 67.1643  26
   0 -14  -5 30.1292 59.6511  23
   0 -14  -5 68.8571 59.0280  13
   0 -14  -6 5405.53 164.692  13
   0 -14  -6 5647.17 167.104  23
   0  14   6 5581.56 173.429  26
   0 -14  -7 2115.81 95.3222  13
   0 -14  -7 2110.82 97.7200  23
   0  14   7 2224.38 107.351  26
   0 -14  -8 144.526 53.6336  23
   0  14   8 130.893 62.6664  26
   0 -14  -8 80.6821 50.7595  13
   0  14   9 291.405 65.3059  26
   0  14  10 1615.74 92.6361  26
   0  14  11 404.252 64.1700  26
   0 -14 -11 415.731 72.1627  28
   0 -14 -11 345.433 71.5328  47
   0 -14 -12 776.194 81.2465  12
   0 -14 -12 810.522 77.3880  28
   0 -14 -12 697.587 81.8090  47
   0 -14 -13 53.4578 69.0275  12
   0 -14 -13 70.7007 59.6483  28
   0 -14 -13 146.229 66.1213  47
   0 -14 -14 528.538 75.6940  12
   0 -14 -14 433.571 70.7250  47
   0 -14 -14 529.925 66.1829  28
   0 -14 -14 555.007 58.7258  27
   0 -14 -15 1649.26 98.3616  12
   0 -14 -15 1393.89 87.2430  18
   0 -14 -15 1631.52 87.5289  28
   0 -14 -15 1626.00 90.9006  47
   0 -14 -16 1149.21 82.4533  12
   0 -14 -16 1054.21 69.6426  27
   0 -14 -17 327.794 62.9906  12
   0 -14 -17 329.892 62.8809  20
   0 -14 -17 352.511 56.2311  47
   0 -14 -17 299.363 50.0406  27
   0 -14 -18 25.0821 42.1770  27
   0 -14 -18-52.1445 36.8534  38
   0 -14 -18-28.8448 48.5991  12
   0 -14 -18 42.0585 51.7133  20
   0 -14 -18 81.6167 46.0793  47
   0 -14 -19 33.6159 46.7651  20
   0 -14 -19 38.9767 38.4222  47
   0 -14 -19 14.1326 32.8908  38
   0 -14 -19 25.6080 37.6009  27
   0 -14 -20 889.749 53.9036  20
   0 -14 -20 886.007 46.0678  38
   0 -14 -20 855.096 48.9193  27
   0 -14 -21 338.227 34.9766  20
   0 -14 -21 388.870 32.7324  27
   0 -14 -21 302.319 29.7469  38
   0  15  -9 100.913 30.6612  45
   0 -15   8 27.7867 34.0171  43
   0  15  -8-13.9923 39.4204  45
   0 -15   7 206.478 47.4020  43
   0  15  -7 148.881 49.5372  45
   0 -15   6 81.7468 43.9137  23
   0  15  -6 33.4771 53.3467  45
   0 -15   6 56.3696 51.6240  43
   0 -15   5 415.606 49.4314   5
   0 -15   5 454.251 59.0215  23
   0 -15   4 1190.85 69.5655   5
   0 -15   4 1177.04 77.3169  23
   0 -15   4 1033.64 64.6068   2
   0 -15   3 163.089 54.1482   5
   0 -15   3 195.360 62.3154  23
   0 -15   3 130.731 47.3902   2
   0 -15   2 902.414 73.3087   5
   0 -15   2 876.906 69.3588   2
   0 -15   1 1171.25 79.4028   5
   0 -15   1 1222.94 88.1451  23
   0  15  -1 1146.17 79.7536  39
   0 -15   1 1206.44 78.3433   2
   0 -15   0 540.206 65.3419   5
   0 -15   0 559.706 66.8356   2
   0 -15   0 608.212 75.9065  23
   0  15   0 581.608 70.3458  39
   0 -15  -1-26.6553 58.5076   5
   0 -15  -1-3.31741 62.3424  13
   0 -15  -1-37.9422 56.5137   2
   0 -15  -1 20.3875 60.7934  23
   0  15   1 43.9084 61.3357  39
   0 -15  -2 1253.72 81.1114   5
   0 -15  -2 1045.95 85.0276  13
   0 -15  -2 1153.08 81.2016   2
   0 -15  -2 1203.00 88.8691  23
   0  15   2 1146.09 86.9954  39
   0 -15  -3 494.764 64.8879   5
   0 -15  -3 377.328 66.8019  13
   0 -15  -3 590.256 69.2080   2
   0 -15  -3 403.897 67.4464  23
   0  15   3 497.553 75.2362  39
   0 -15  -4-41.3063 57.0069   5
   0 -15  -4-9.58550 56.2953  13
   0 -15  -4 89.3112 60.3103   2
   0 -15  -4 16.2538 57.6455  23
   0  15   4-14.2145 62.9352  39
   0 -15  -5 154.332 58.2476   5
   0 -15  -5 221.963 61.9933  23
   0 -15  -5 124.709 58.8628  13
   0  15   5 161.467 65.6224  39
   0 -15  -5 129.237 56.8260   2
   0 -15  -6 101.340 55.5059  23
   0 -15  -6 33.2240 53.5728  13
   0  15   6 50.5845 66.1043  39
   0 -15  -6 64.5092 53.4564   2
   0 -15  -7 77.5776 53.3277  23
   0  15   7 86.4797 65.3410  26
   0 -15  -7 32.1141 52.7685  13
   0 -15  -7 52.5668 53.4324   2
   0  15   8 1619.68 96.8495  26
   0 -15  -8 1695.47 88.2039  23
   0 -15  -8 1617.59 87.3244   2
   0 -15  -8 1595.41 85.1678  13
   0 -15  -9 1844.48 92.2957   2
   0  15   9 2046.09 101.454  26
   0 -15 -10 1104.86 71.9592   2
   0  15  10 989.772 80.6549  26
   0  15  11 95.3122 57.8110  26
   0 -15 -11 94.5617 63.9459  12
   0 -15 -11 164.246 66.0166  28
   0 -15 -11 195.396 72.9841  47
   0 -15 -12 507.812 67.4460  28
   0  15  12 540.420 71.4265  39
   0 -15 -12 417.733 75.1292  12
   0  15  12 414.897 64.9947   4
   0 -15 -12 309.008 69.1130  47
   0 -15 -13 567.960 77.5079  12
   0 -15 -13 734.041 75.8139  47
   0  15  13 580.239 70.4414  39
   0 -15 -13 782.921 72.9978  28
   0 -15 -14 907.784 75.1328  47
   0 -15 -14 958.075 80.5286  12
   0 -15 -15 11.3753 51.5366  18
   0 -15 -15 141.753 61.4517  12
   0 -15 -15 101.332 52.5528  28
   0 -15 -16 36.7329 45.0368  30
   0 -15 -16 77.2223 47.5270  18
   0 -15 -16 104.311 59.6199  12
   0 -15 -16 99.9516 50.8717  47
   0 -15 -16 125.150 59.2478  20
   0 -15 -17-21.5115 51.2243  12
   0 -15 -17 44.8796 36.9858  27
   0 -15 -17 95.6309 46.9200  47
   0 -15 -17 13.4430 53.0623  20
   0 -15 -18 70.6071 45.8310  12
   0 -15 -18 18.3799 34.4948  27
   0 -15 -18 115.619 42.4128  47
   0 -15 -18 65.9448 48.3311  20
   0 -15 -19 685.077 44.1213  27
   0 -15 -19 627.720 52.9644  20
   0 -15 -20 771.153 39.7407  27
   0 -15 -20 704.097 46.2831  20
   0  16  -7 37.1636 32.6145  45
   0 -16   7 73.8436 29.0492  43
   0  16  -6 767.620 56.7115  45
   0 -16   6 859.815 55.1421  43
   0  16  -5 117.006 49.9942  45
   0 -16   5 204.830 48.4191  43
   0 -16   4 44.9846 51.8584  43
   0 -16   4-2.31221 46.4735  23
   0 -16   3 394.343 52.0452   5
   0 -16   3 508.898 61.8403  23
   0 -16   3 356.037 47.4287   2
   0 -16   2 548.788 58.6431   5
   0 -16   2 652.097 68.4012  23
   0 -16   2 627.523 57.6743   2
   0 -16   1 10.5428 49.7024   5
   0  16  -1 5.30350 48.6254  39
   0 -16   1 21.3450 55.5108  23
   0 -16   1 54.7909 51.2229   2
   0 -16   0 679.141 64.2645   5
   0 -16   0 687.915 66.8238   2
   0  16   1 3603.12 133.370  39
   0 -16  -1 3841.02 129.893   5
   0 -16  -1 3971.18 129.405   2
   0 -16  -2 57.7545 51.4312   5
   0  16   2 102.504 56.5937  39
   0 -16  -2 101.662 59.9391  23
   0 -16  -2 100.716 54.7771   2
   0 -16  -3 2.89623 53.4940   5
   0  16   3 85.0061 59.3674  39
   0 -16  -3 16.2483 60.7957  23
   0 -16  -3 90.5606 60.1102   2
   0 -16  -4 305.442 62.2097   5
   0 -16  -4 325.390 67.6743  23
   0  16   4 191.231 62.9693  39
   0 -16  -4 299.286 63.9788   2
   0 -16  -5 2201.12 103.012  23
   0  16   5 2070.04 105.922  39
   0 -16  -5 2069.96 99.7162   2
   0 -16  -6 3062.90 117.710  23
   0  16   6 2804.04 125.432  39
   0 -16  -6 2763.01 113.122   2
   0 -16  -7 1415.78 83.3374  23
   0  16   7 1257.01 92.7239  39
   0 -16  -7 1322.89 84.1580   2
   0 -16  -8 1283.89 79.0112  23
   0  16   8 1458.76 96.0606  39
   0 -16  -8 1327.97 81.9123   2
   0  16   9 153.991 64.0141  39
   0 -16  -9 91.8346 49.8810   2
   0 -16  -9 43.0454 56.5394  12
   0  16  10 77.7418 63.1445  39
   0 -16 -10 15.6311 57.8722  12
   0 -16 -10-2.62655 45.1222   2
   0 -16 -11 1006.21 80.3535  12
   0  16  11 959.665 80.1487  39
   0 -16 -11 893.165 78.2900  47
   0 -16 -11 906.091 77.8891  28
   0  16  12 456.530 67.8136  39
   0 -16 -12 417.473 64.6009  47
   0  16  12 410.335 63.0737   4
   0 -16 -12 289.858 65.5739  12
   0 -16 -13 524.666 64.0201  28
   0 -16 -13 451.565 65.5631  12
   0 -16 -14 51.5673 54.4264  12
   0  16  14 69.4388 51.2549  39
   0 -16 -14 103.663 50.2214  28
   0 -16 -15 446.376 53.8639  28
   0 -16 -15 540.734 68.1820  20
   0 -16 -15 570.136 66.7556  12
   0 -16 -15 460.806 56.2707  18
   0 -16 -15 541.587 59.8491  47
   0 -16 -16 10.4717 53.8243  20
   0 -16 -16 31.5738 52.0452  12
   0 -16 -16 134.952 48.4981  47
   0 -16 -17 102.611 49.4813  20
   0 -16 -17-18.6206 44.9890  12
   0 -16 -17 117.404 42.5163  47
   0 -16 -18 62.3190 42.9506  20
   0 -16 -18 16.1411 39.4081  12
   0 -16 -19 288.665 41.1959  20
   0 -16 -20 19.1944 26.8032  20
   0  17  -5 339.866 39.5193  45
   0 -17   5 323.220 38.3250  43
   0  17  -4 138.013 43.2642  45
   0 -17   4 144.205 40.9984  43
   0 -17   3 492.524 52.5039  23
   0 -17   3 558.151 55.5737  43
   0 -17   2 252.424 52.7288  23
   0 -17   2 338.986 55.1518  43
   0 -17   1 386.807 59.1790  23
   0 -17   1 285.735 46.6370   2
   0 -17   0 491.884 52.9173   2
   0 -17   0 430.274 63.5037  23
   0  17   0 623.461 58.0379  39
   0 -17  -1 2.54299 48.0070   2
   0 -17  -1 2.87161 54.6383  23
   0  17   1 13.4568 50.6929  39
   0 -17  -2 133.733 53.0553   2
   0 -17  -2 64.3486 55.3946  23
   0  17   2 192.275 58.0742  39
   0 -17  -3 1763.24 90.1991  23
   0 -17  -3 1634.54 85.1757   2
   0 -17  -4 3124.34 118.048  23
   0 -17  -4 3132.41 117.970   2
   0 -17  -5 984.800 76.1787  23
   0 -17  -5 1073.76 75.6178   2
   0 -17  -6 65.0603 53.2853   2
   0  17   6 10.0589 60.5206  39
   0 -17  -7 196.565 54.5095   2
   0  17   7 235.726 66.0335  39
   0 -17  -7 237.827 54.7878  23
   0 -17  -8 37.5125 47.7015   2
   0  17   8 37.2436 61.0356  39
   0 -17  -8 15.8209 48.9879  23
   0 -17  -8 50.0620 48.7219  12
   0 -17  -9 163.625 49.8408   2
   0 -17  -9 294.135 53.4637  12
   0 -17 -10 22.3553 48.7851  12
   0 -17 -10-6.12587 54.0357  28
   0 -17 -11 19.7114 51.5112  12
   0 -17 -11 70.0819 54.6256  28
   0  17  11-31.0197 55.2895   4
   0 -17 -12 884.879 68.2501  28
   0  17  12 883.145 74.1505  39
   0 -17 -12 906.370 69.4115  12
   0 -17 -12 799.110 71.7933  47
   0  17  12 776.965 69.2806   4
   0 -17 -13 1613.97 80.3463  28
   0  17  13 1685.61 86.7194  39
   0 -17 -13 1737.31 84.2982  12
   0 -17 -13 1711.98 86.5289  47
   0  17  13 1514.15 81.3988   4
   0 -17 -14 582.982 55.7345  28
   0  17  14 591.152 59.0138  39
   0 -17 -14 670.870 61.1446  47
   0 -17 -14 515.358 62.6954  20
   0 -17 -14 685.914 63.3668  12
   0 -17 -15 537.198 59.9335  20
   0 -17 -15 551.369 57.5971  12
   0 -17 -15 525.562 55.0444  47
   0 -17 -15 412.970 51.7944  18
   0 -17 -16 686.176 52.1163  47
   0 -17 -16 659.071 59.1111  20
   0 -17 -16 604.615 55.5281  12
   0 -17 -17 124.034 42.9337  20
   0 -17 -18 33.6148 34.8888  20
   0 -17 -19 555.937 37.8387  20
   0  18  -3 345.928 37.6329  45
   0 -18   3 327.593 37.5685  43
   0  18  -2 71.9120 39.3132  45
   0 -18   2 114.583 38.8428  43
   0 -18   1 689.064 53.7731  43
   0 -18   1 577.922 52.7262  23
   0 -18   0 168.205 45.3038  43
   0 -18   0 91.1805 46.3141  23
   0 -18  -1 130.958 50.8199  23
   0  18   1 97.1604 40.6834  39
   0 -18  -1 83.2701 40.4946   2
   0 -18  -2 327.523 55.0281  23
   0  18   2 447.736 54.4749  39
   0 -18  -2 295.757 46.0973   2
   0 -18  -3 5.00739 50.8208  23
   0  18   3-50.3863 50.9373  39
   0 -18  -3 18.5002 42.9091   2
   0 -18  -4 666.794 62.3449  23
   0  18   4 523.046 63.9633  39
   0 -18  -4 478.066 55.5563   2
   0 -18  -5 469.669 56.5267  23
   0  18   5 522.113 66.6674  39
   0 -18  -5 475.566 55.5193   2
   0 -18  -6 62.0712 48.0776  23
   0  18   6 31.6635 54.0344  39
   0 -18  -6-12.1505 45.8261   2
   0 -18  -7-9.53263 45.7466  23
   0 -18  -7 4.77247 44.1208   2
   0  18   7 20.6105 56.2091  39
   0 -18  -8 57.8788 43.6136   2
   0  18   8 14.7394 54.7034  39
   0  18   9 504.106 68.5605  39
   0 -18  -9 515.040 51.6497  12
   0 -18  -9 541.316 61.3372  28
   0 -18 -10 35.6188 48.9584  28
   0  18  10 25.7937 56.1585  39
   0 -18 -10 65.2045 42.2696  12
   0 -18 -10 99.9697 51.8777  47
   0  18  10 79.0386 50.7708   4
   0 -18 -11 143.364 48.0790  28
   0  18  11 161.999 55.1787  39
   0 -18 -11 102.503 43.7376  12
   0 -18 -11 139.958 51.1465  47
   0  18  11 85.3317 47.9446   4
   0 -18 -12 400.795 54.3406  47
   0 -18 -12 428.296 52.1114  12
   0 -18 -12 339.254 49.4744  28
   0  18  12 378.965 57.2176  39
   0 -18 -12 454.318 54.5989  20
   0  18  12 265.590 51.7805   4
   0 -18 -13 127.129 40.8315  28
   0  18  13 71.7430 45.9898  39
   0 -18 -13 108.407 45.4865  20
   0 -18 -13 67.6950 44.3368  47
   0 -18 -13 104.758 43.5951  12
   0 -18 -14 298.506 46.0785  12
   0 -18 -14 293.691 45.3296  47
   0 -18 -14 277.738 44.7880  18
   0 -18 -14 339.475 48.3919  20
   0  18  14 307.649 47.4246  39
   0 -18 -15 811.601 51.9025  47
   0 -18 -15 873.953 56.9916  20
   0 -18 -16 59.9046 36.9509  20
   0 -18 -17 179.794 34.9063  20
   0 -18 -18 227.698 29.1160  20
   0 -19   1 1.01936 23.9039  43
   0 -19   0 65.8350 30.5642  43
   0  19   0 99.3435 32.1344  45
   0 -19  -1-36.8450 36.4474  23
   0 -19  -1 26.5485 33.0533  43
   0 -19  -2 78.9764 39.7996  23
   0 -19  -2 137.834 33.9932  43
   0  19   3 10.7592 39.7709  39
   0 -19  -3-72.8139 41.8470  23
   0 -19  -3-10.8007 33.0808  43
   0 -19  -4 826.292 56.3003  23
   0  19   4 794.128 58.0010  39
   0 -19  -5 929.300 57.6913  23
   0  19   5 967.486 63.7514  39
   0  19   6 350.459 51.2103   4
   0 -19  -6 395.631 47.0950  23
   0  19   6 367.794 54.6033  39
   0  19   7 293.524 55.5807  39
   0  19   7 297.402 50.9000   4
   0  19   8 93.6556 46.2847   4
   0  19   8 88.0970 50.3105  39
   0 -19  -8 111.990 42.9918  28
   0 -19  -8 94.7534 46.2290  47
   0  19   9 1019.57 68.6259  39
   0 -19  -9 854.229 58.0833  28
   0 -19  -9 848.414 60.9732  47
   0 -19 -10 111.538 40.8974  28
   0 -19 -10 37.7664 33.8217  20
   0  19  10 23.1015 48.8818  39
   0 -19 -10 66.8337 42.9853  47
   0 -19 -11 29.6519 36.8040  28
   0 -19 -11 34.4011 34.1122  20
   0  19  11 26.2979 44.7056  39
   0 -19 -11 57.3633 41.6225  47
   0 -19 -12 405.048 42.0283  20
   0  19  12 386.975 49.5261  39
   0 -19 -12 384.491 45.7099  47
   0 -19 -13 40.6013 34.3588  20
   0  19  13 49.0573 37.8674  39
   0 -19 -13 61.7525 35.9634  47
   0 -19 -14 997.246 49.4612  20
   0  19  14 949.317 49.3795  39
   0 -19 -14 898.783 47.7874  47
   0 -19 -15 428.294 37.1587  20
   0 -19 -16 53.7065 24.7989  20
   0  20   4 53.5749 26.3518  39
   0  20   5 105.286 33.0888  39
   0 -20  -5 120.755 31.3929  28
   0 -20  -5 63.3754 31.4949  47
   0  20   6 181.219 37.8108  39
   0 -20  -6 227.414 34.1978  28
   0 -20  -6 115.928 35.3108  47
   0  20   7 86.3504 38.2631  39
   0 -20  -7 35.9443 29.2507  28
   0 -20  -7 57.9480 33.7160  47
   0  20   8 88.5316 37.9648  39
   0 -20  -8 54.6622 28.6070  28
   0 -20  -8 72.8754 33.6240  47
   0  20   9 27.2342 38.6386  39
   0 -20  -9 21.7987 31.0758  47
   0  20  10 21.3943 36.2007  39
   0 -20 -10 28.9887 30.5928  47
   0  20  11 259.276 37.6924  39
   0 -20 -11 201.652 32.2456  47
   0  20  12 162.646 31.4019  39
   0 -20 -12 130.935 27.2817  47
  -1  20  11 29.7808 27.6723  39
  -1  20  10 62.9729 31.6935  39
  -1  20   9 154.371 34.7376  39
  -1  20   8 177.473 35.1533  39
   1 -20  -8 120.558 26.5303  47
  -1  20   7 9.78631 31.3630  39
   1 -20  -7 37.6501 24.9034  47
  -1  20   6 211.217 34.2254  39
   1 -20  -6 166.565 27.4496  47
  -1  20   5 50.0785 27.9189  39
   1 -20  -5 14.6276 23.3483  47
   1 -19 -14 625.833 38.5062  20
   1 -19 -13 439.648 37.1000  20
  -1  19  13 383.082 38.4345  39
   1 -19 -12 2064.19 69.3489  20
  -1  19  12 2031.80 74.5891  39
   1 -19 -11 141.617 34.7281  20
  -1  19  11 71.4780 41.2593  39
   1 -19 -11 127.062 33.7723  47
   1 -19 -10 39.7844 31.4632  20
  -1  19  10 2.01692 41.4600  39
   1 -19 -10 21.8164 36.6986  47
   1 -19  -9 243.080 34.6973  20
   1 -19  -9 216.128 41.4178  47
  -1  19   9 267.888 47.9756  39
   1 -19  -8 92.6041 40.0288  47
  -1  19   8 2.11629 44.0468  39
   1 -19  -7 90.4016 40.4097  47
  -1  19   7 118.269 46.0461  39
   1 -19  -7 163.568 38.3191  28
  -1  19   6 527.324 54.3389  39
   1 -19  -6 587.420 45.4410  23
   1 -19  -6 507.172 45.3930  28
   1 -19  -5 1858.30 72.4222  23
  -1  19   5 1944.86 78.9876  39
   1 -19  -4 289.806 42.6211  23
  -1  19   4 306.640 44.9405  39
   1 -19  -3-4.97697 35.1590  23
  -1  19   3 36.1233 33.6715  39
   1 -19  -2 131.259 36.5725  23
   1 -19  -2 105.838 30.2429  43
   1 -19  -1-15.6413 31.2236  23
   1 -19  -1-1.21739 28.1049  43
   1 -19   0 961.144 41.6717  43
   1 -18 -17 174.638 28.1741  20
   1 -18 -16 135.967 33.1999  20
   1 -18 -15 60.0072 36.0148  20
   1 -18 -14 253.151 43.4762  20
  -1  18  14 208.283 38.7816  39
   1 -18 -13 99.4293 41.0805  12
  -1  18  13 104.392 42.3627  39
   1 -18 -13 138.088 44.1883  20
   1 -18 -13 96.9903 38.0902  47
  -1  18  12 157.244 50.0802  39
   1 -18 -12 232.961 44.2748  47
   1 -18 -12 166.061 43.8398  12
   1 -18 -11 45.9890 43.8845  47
   1 -18 -11-14.9805 40.1270  12
  -1  18  11 24.6278 49.9424  39
  -1  18  11 32.7052 45.8547   4
   1 -18 -10 80.6002 41.4937  28
   1 -18 -10 51.3330 46.1294  47
   1 -18 -10 118.423 43.2265  12
  -1  18  10 111.783 53.5158  39
  -1  18  10 132.755 50.3819   4
  -1  18   9 1250.66 75.7784   4
   1 -18  -9 1171.62 64.8514  12
   1 -18  -9 1131.96 66.2389  28
  -1  18   9 1409.40 80.5763  39
   1 -18  -9 1140.94 70.1113  47
   1 -18  -8 825.812 60.9503  28
  -1  18   8 750.558 68.9986  39
  -1  18   8 744.962 66.3938   4
   1 -18  -8 728.367 53.7836  12
   1 -18  -7 38.3690 42.5896  23
  -1  18   7 47.9752 52.1829   4
  -1  18   7 10.8774 52.3178  39
  -1  18   6 874.404 71.5067   4
  -1  18   6 1089.13 75.4087  39
   1 -18  -6 1084.91 64.9364  23
  -1  18   5 67.1828 52.0905  39
   1 -18  -5 11.4689 42.2123   2
   1 -18  -5-4.60767 46.1202  23
  -1  18   4 270.580 54.0294  39
   1 -18  -4 162.934 45.5718   2
   1 -18  -4 234.690 50.2828  23
  -1  18   3-16.2041 45.4453  39
   1 -18  -3 2.19023 42.0891   2
   1 -18  -3 4.59033 46.3593  23
  -1  18   2 314.511 48.3745  39
   1 -18  -2 344.215 44.4705   2
   1 -18  -2 409.700 54.4472  23
   1 -18  -1 179.427 47.7611  23
   1 -18   0 870.061 59.1739  23
   1 -18   1 446.034 47.6195  23
   1 -18   1 476.212 46.0240  43
  -1  18  -2 285.892 38.1433  45
   1 -18   2 230.156 38.0613  23
   1 -18   2 321.897 39.4968  43
   1 -18   3 345.815 34.0073  43
  -1  18  -3 231.019 29.6616  45
   1 -17 -18 145.107 31.0443  20
   1 -17 -17-1.60660 35.1304  20
   1 -17 -16 1.90009 41.0899  20
   1 -17 -15 257.104 49.8451  20
   1 -17 -15 256.352 48.1824  12
   1 -17 -14 714.980 61.4185  12
  -1  17  14 553.587 54.0368  39
   1 -17 -14 788.002 63.4197  20
   1 -17 -14 671.413 54.7317  47
   1 -17 -13 155.102 46.6621  47
   1 -17 -13 205.912 53.1766  12
  -1  17  13 124.251 49.6841  39
  -1  17  13 157.258 47.0538   4
   1 -17 -12 38.5074 49.0095  47
   1 -17 -12 31.6892 48.5396  12
  -1  17  12-2.73980 50.5398  39
  -1  17  12 5.55483 48.9361   4
   1 -17 -11 143.016 46.4571  28
   1 -17 -11 192.220 55.4004  47
   1 -17 -11 196.968 52.3505  12
  -1  17  11 199.890 59.0565  39
  -1  17  11 172.599 57.5312   4
   1 -17 -10 820.998 65.8775  28
  -1  17  10 818.052 72.2755   4
   1 -17 -10 1048.96 70.9634  12
  -1  17  10 793.375 74.1804  39
   1 -17 -10 848.708 70.0996  47
   1 -17  -9 128.536 54.0549  28
   1 -17  -9 143.236 52.1964  12
  -1  17   9 161.151 62.8652   4
   1 -17  -8 1797.34 85.6520  12
   1 -17  -7 60.0942 44.8832  12
   1 -17  -7 100.928 48.7274   2
   1 -17  -7 99.4486 48.8672  23
   1 -17  -6 198.679 54.3951   2
   1 -17  -6 206.990 53.2582  23
   1 -17  -5 82.5410 51.9235   2
   1 -17  -5 142.314 54.5495  23
   1 -17  -4 842.570 68.4603   2
   1 -17  -4 915.964 70.2058  23
   1 -17  -3 288.289 57.4765  23
   1 -17  -3 164.105 54.7887   2
  -1  17   3 272.006 59.4757  39
   1 -17  -2 27.5609 51.5685  23
   1 -17  -2 70.2625 50.1292   2
  -1  17   2 78.5871 52.5962  39
   1 -17  -1 2521.59 104.769  23
   1 -17  -1 2606.89 99.7430   2
  -1  17   1 2563.63 100.101  39
   1 -17   0-7.79065 53.3281  23
   1 -17   0 4.60209 43.7341   2
  -1  17   0 37.5566 42.7780  39
   1 -17   1 384.852 57.8319  23
   1 -17   1 393.965 47.3364   2
   1 -17   2 256.458 49.0063  23
   1 -17   3 974.226 62.2433  43
  -1  17  -3 841.817 59.7441  45
   1 -17   3 1008.73 59.7489  23
   1 -17   4 83.9917 38.8409  43
  -1  17  -4 75.3308 38.3253  45
   1 -17   4 87.8531 33.9566  23
   1 -17   5 206.082 34.1429  43
  -1  17  -5 224.656 33.6130  45
   1 -16 -19 25.2681 28.7261  20
   1 -16 -18 63.8955 37.4621  20
   1 -16 -17 34.5512 40.4848  12
   1 -16 -17 195.098 46.6361  20
   1 -16 -16 172.517 48.3204  12
   1 -16 -16 187.798 52.3818  20
   1 -16 -15 89.3482 43.4547  47
   1 -16 -15 73.6838 50.9702  12
   1 -16 -15 20.9937 53.4892  20
   1 -16 -14 139.148 60.2209  12
  -1  16  14 115.545 48.8954  39
   1 -16 -14 106.908 47.3367  47
   1 -16 -13 278.675 57.2388  47
   1 -16 -13 229.530 60.2408  12
  -1  16  13 260.504 57.1744  39
  -1  16  13 156.564 51.2975   4
   1 -16 -13 228.684 49.6896  28
   1 -16 -12 73.8537 59.9178  12
  -1  16  12 53.2772 55.3746   4
   1 -16 -12 76.1278 49.3900  28
   1 -16 -11 236.908 60.8816  12
   1 -16 -11 168.958 55.7228  28
  -1  16  11 243.130 63.3041  39
  -1  16  11 118.269 59.0303   4
   1 -16 -10 74.3443 56.8781  12
  -1  16  10 24.0816 61.0924   4
   1 -16 -10 29.5589 57.0429  47
  -1  16  10 98.6113 61.0759  39
  -1  16   9 692.779 76.0630  39
   1 -16  -9 649.551 60.9633   2
  -1  16   8 5024.70 164.758  39
   1 -16  -8 4495.11 144.658   2
   1 -16  -7 106.506 51.4106  13
  -1  16   7 132.162 61.8581  39
   1 -16  -7 79.4965 52.7727  23
   1 -16  -7 76.3870 51.1182   2
   1 -16  -6 3373.29 122.159  13
  -1  16   6 3562.56 136.736  39
   1 -16  -6 3482.56 123.762  23
   1 -16  -6 3423.89 124.668   2
   1 -16  -5 56.1374 55.1831  13
  -1  16   5 174.636 64.3845  39
   1 -16  -5 172.715 57.0469  23
   1 -16  -5 64.1971 57.6184   2
   1 -16  -4 2019.58 98.3018  13
  -1  16   4 2275.45 110.098  39
   1 -16  -4 2083.94 99.9898  23
   1 -16  -4 2265.25 101.722   2
   1 -16  -3 550.456 67.0442  13
  -1  16   3 599.964 72.1352  39
   1 -16  -3 624.072 68.9696  23
   1 -16  -3 619.905 70.1761   2
  -1  16   2 53.7224 55.8376  39
   1 -16  -2 72.8136 58.6335  13
   1 -16  -2 83.2898 57.9214   2
   1 -16  -1 386.673 60.9210   2
   1 -16   0 9.11742 59.1072  23
   1 -16   0 66.0677 52.2113   2
  -1  16   0 66.9172 52.8824  39
   1 -16   1 61.4372 57.7774  23
   1 -16   1 91.1761 47.3016   2
  -1  16  -1 188.191 49.7723  39
   1 -16   2 18.9746 44.0197   2
   1 -16   2 99.1897 52.6663  23
   1 -16   3 1401.86 68.9411   2
   1 -16   3 1566.69 81.7241  23
  -1  16  -4 484.137 59.1435  45
   1 -16   4 613.173 58.7287  23
   1 -16   5 1102.95 66.5993  43
  -1  16  -5 1000.97 65.1062  45
   1 -16   5 1043.97 58.2854  23
  -1  16  -6 506.993 48.6139  45
   1 -16   6 605.263 48.1161  43
  -1  16  -7 813.811 45.2899  45
   1 -16   7 831.229 42.8660  43
   1 -15 -20 10.9903 26.0174  20
   1 -15 -19 70.4506 27.8779  27
   1 -15 -19 59.4743 36.5071  20
   1 -15 -18 199.243 35.9358  27
   1 -15 -18 282.454 45.0211  12
   1 -15 -18 245.475 45.6442  20
   1 -15 -17 50.5987 37.0352  27
   1 -15 -17 122.157 50.3679  20
   1 -15 -17 74.3943 48.1569  12
   1 -15 -16 38.1937 50.9160  12
   1 -15 -16 23.2249 37.7167  27
   1 -15 -16-10.8942 54.8489  20
   1 -15 -16-25.3043 42.7339  47
   1 -15 -15 285.232 53.5460  47
   1 -15 -15 250.020 64.3029  12
   1 -15 -15 153.771 42.2430  27
   1 -15 -14 184.420 65.7589  12
   1 -15 -13 1723.07 92.7720  47
  -1  15  13 1665.84 91.3782   4
   1 -15 -12 1331.71 83.2354  28
   1 -15 -12 1317.02 86.7904  47
   1 -15 -12 1444.23 92.7380  12
  -1  15  12 1360.43 87.8126   4
  -1  15  11 1693.34 89.4101  26
   1 -15 -11 1567.73 89.9862  28
   1 -15 -11 1596.54 98.5386  12
   1 -15 -11 1655.48 96.2201  47
  -1  15  11 1629.78 95.1499   4
  -1  15  10 255.132 62.3532  26
   1 -15 -10 173.255 63.0975  28
   1 -15  -9 14.2060 49.6681   2
  -1  15   9 21.5167 61.1607  26
   1 -15  -8 76.9387 53.8192   2
  -1  15   8 41.0641 62.7996  26
   1 -15  -8 79.3845 48.6215  23
   1 -15  -7 28.3818 52.6633  13
  -1  15   7-28.7863 62.2650  26
   1 -15  -7 57.4715 53.3201  23
   1 -15  -7-6.10893 53.8170   2
   1 -15  -6 976.362 74.1973  13
   1 -15  -6 937.619 76.4743  23
  -1  15   6 992.420 82.2122  26
   1 -15  -6 931.352 77.0794   2
   1 -15  -5 3907.43 134.052  13
   1 -15  -5 3622.18 132.768  23
   1 -15  -5 4045.69 138.829   2
  -1  15   5 3963.44 142.110  26
   1 -15  -4 311.169 62.2497   2
   1 -15  -4 274.365 61.0956  13
  -1  15   4 255.046 68.4878  39
   1 -15  -4 236.119 62.0760  23
   1 -15  -3 1685.83 89.5061   5
   1 -15  -3 1608.35 93.1148   2
   1 -15  -3 1600.99 93.8590  13
  -1  15   3 1516.71 93.6179  39
   1 -15  -3 1440.91 93.2907  23
   1 -15  -2 118.426 61.2574   5
   1 -15  -2 166.896 62.5942   2
   1 -15  -2 158.414 64.8899  13
  -1  15   2 43.8444 62.4029  39
   1 -15  -2 140.952 63.8541  23
   1 -15  -1 4208.94 145.963   5
   1 -15  -1 4580.00 149.218   2
   1 -15  -1 4541.27 153.422  13
  -1  15   1 4305.44 148.335  39
   1 -15  -1 4667.77 154.375  23
   1 -15   0 6483.05 182.386   5
   1 -15   0 6216.63 180.609   2
   1 -15   0 6125.83 185.834  13
  -1  15   0 6293.06 183.481  39
   1 -15   0 6206.66 186.013  23
   1 -15   1 779.350 71.6721   5
   1 -15   1 708.798 70.8533   2
   1 -15   1 791.959 78.8668  13
  -1  15  -1 608.691 68.6957  39
   1 -15   1 773.528 74.9518  23
   1 -15   2 1899.07 91.2392   5
   1 -15   2 1888.29 90.0974   2
   1 -15   3 690.617 70.6814  23
   1 -15   3 705.842 64.2984   5
   1 -15   3 697.034 62.5961   2
   1 -15   4 493.138 53.0499   2
   1 -15   4 566.139 64.2760  23
   1 -15   5 921.668 65.8899  23
   1 -15   6 59.5943 42.0201  23
  -1  15  -6 147.223 53.2775  45
   1 -15   6 33.3948 49.3763  43
  -1  15  -7 99.4890 47.1861  45
   1 -15   7 17.5658 42.4370  43
  -1  15  -8 72.8382 39.1420  45
   1 -15   8 18.5610 30.8312  43
  -1  15  -9 655.532 40.3894  45
   1 -14 -20-16.9118 29.9196  27
   1 -14 -20 22.5190 26.3884  38
   1 -14 -20 24.5490 29.4431  20
   1 -14 -19 140.966 38.7642  27
   1 -14 -19 168.645 35.0229  38
   1 -14 -19 135.023 40.4067  20
   1 -14 -18-3.87259 38.4481  27
   1 -14 -18 20.7662 42.7127  12
   1 -14 -18 6.92461 44.9336  20
   1 -14 -18-1.64643 34.6084  38
   1 -14 -17 97.9191 44.1435  27
   1 -14 -17 93.1467 43.8191  47
   1 -14 -17 35.1410 51.3340  12
   1 -14 -17 67.2846 53.0727  20
   1 -14 -17 44.5029 37.9535  38
   1 -14 -16 1614.51 89.6180  12
   1 -14 -16 1652.19 77.7330  27
   1 -14 -16 1545.96 79.6896  47
   1 -14 -16 1677.94 92.0063  20
   1 -14 -15 16.2748 59.3261  12
   1 -14 -14 120.863 56.5612  47
   1 -14 -14 6.81367 63.2278  12
   1 -14 -13 36.7895 58.5609  47
   1 -14 -13 107.794 64.3097  12
   1 -14 -13 85.9953 54.8302  28
   1 -14 -13 85.1373 45.8903  27
   1 -14 -12 1919.06 96.9645  28
   1 -14 -12 1850.53 105.511  12
   1 -14 -12 1967.25 102.940  47
  -1  14  12 1807.92 95.4094   4
  -1  14  11 14.3407 55.3205  26
   1 -14 -11 66.6743 61.4463  47
  -1  14  11 157.314 64.5055   4
   1 -14 -11 139.587 61.4718  28
   1 -14 -10 2224.69 106.632  28
  -1  14  10 2335.10 103.298  26
   1 -14  -9 3374.96 120.304   2
  -1  14   9 3534.46 129.884  26
   1 -14  -8 8671.52 224.038   2
   1 -14  -8 8410.20 217.039  23
  -1  14   8 9008.68 230.248  26
   1 -14  -7 8383.58 217.290  23
  -1  14   7 8499.97 226.989  26
   1 -14  -6 5017.93 156.012  23
  -1  14   6 5236.74 165.846  26
   1 -14  -5 127.394 59.6323  23
  -1  14   5 57.0749 67.9410  26
   1 -14  -4 1634.66 93.2256  23
  -1  14   4 1909.22 102.324  26
   1 -14  -3 457.209 67.0199   5
   1 -14  -3 478.091 68.4321  23
  -1  14   3 528.362 79.6564  26
   1 -14  -3 521.995 69.0630   2
   1 -14  -2 1093.90 82.1109   5
   1 -14  -2 998.337 79.9919   2
  -1  14   2 952.872 85.1825  39
   1 -14  -2 977.672 84.5330  23
   1 -14  -1 148.796 62.3994   5
   1 -14  -1 276.998 62.2252   2
   1 -14  -1 237.388 68.3771  13
  -1  14   1 272.339 67.1006  39
   1 -14  -1 268.393 68.2536  23
   1 -14   0 3923.76 136.674   5
   1 -14   0 3746.59 134.005   2
   1 -14   0 3680.37 139.989  13
  -1  14   0 3903.77 137.729  39
   1 -14   0 3608.71 140.414  23
   1 -14   1 261.003 61.7828   5
   1 -14   1 173.342 58.6773   2
   1 -14   1 289.518 70.7430  13
  -1  14  -1 290.231 65.7508  39
   1 -14   1 269.835 72.0812  23
   1 -14   2 20.8702 58.2248   5
   1 -14   2 11.5689 53.3504   2
   1 -14   2-23.0546 61.3970  13
  -1  14  -2-59.3759 54.1756  39
   1 -14   2 40.2700 60.7919  23
   1 -14   3 12.8082 61.5330  13
   1 -14   3-14.4088 51.8824   5
   1 -14   3 6.65743 60.3747  23
   1 -14   3-22.4057 48.9595   2
   1 -14   4 524.577 62.7895   5
   1 -14   4 580.072 60.6002   2
   1 -14   5 74.3546 47.2188   5
   1 -14   5 85.6808 58.3947  23
   1 -14   5 127.365 45.1468   2
   1 -14   6 217.746 53.8888  23
   1 -14   6 136.645 45.0554   5
   1 -14   7 102.978 44.3881  23
  -1  14  -7 114.577 57.4764  45
  -1  14  -8 57.7491 52.0391  45
   1 -14   8 19.3021 44.2562  43
  -1  14  -9 73.2312 42.7731  45
   1 -14   9 28.5308 35.7628  43
  -1  14 -10 409.003 41.4803  45
   1 -13 -21 171.282 30.3509  38
   1 -13 -21 100.319 30.7368  27
   1 -13 -20 45.1165 33.5271  38
   1 -13 -20 32.5742 35.7681  27
   1 -13 -20 13.9816 33.1332  20
   1 -13 -19 116.497 39.6514  38
   1 -13 -19 156.364 43.5808  27
   1 -13 -19 164.156 44.2749  20
   1 -13 -18 1017.52 66.0564  27
   1 -13 -18 1070.95 70.1603  20
   1 -13 -18 968.693 61.2232  38
   1 -13 -18 990.996 67.1774  12
   1 -13 -17 163.731 53.2803  27
   1 -13 -17 225.561 50.2132  47
   1 -13 -17 229.866 59.8173  12
   1 -13 -17 249.532 61.1673  20
   1 -13 -17 177.030 48.6534  38
   1 -13 -16 1063.93 82.9921  12
   1 -13 -15 92.0841 66.1406  12
   1 -13 -15 100.705 52.9674  27
   1 -13 -15 105.437 53.6014  47
   1 -13 -15 127.671 48.5949  38
   1 -13 -14 373.421 75.7903  12
   1 -13 -14 330.681 59.1591  28
   1 -13 -14 398.828 61.2412  27
   1 -13 -14 426.810 63.9781  47
   1 -13 -14 522.585 56.7069  38
   1 -13 -13 71.2554 56.9798  47
   1 -13 -13 120.750 69.4791  12
   1 -13 -13 229.325 60.3595  28
   1 -13 -12 657.127 70.0207  28
   1 -13 -12 517.398 81.3636  12
   1 -13 -12 579.626 75.3295  47
  -1  13  12 548.690 65.4720   4
   1 -13 -11 221.832 65.0242  47
   1 -13 -11 154.901 59.2352  28
  -1  13  11 233.983 59.3740  26
  -1  13  10 245.287 62.3833  26
   1 -13  -9 83.8288 48.2886   2
  -1  13   9 100.464 58.2551  26
   1 -13  -8 585.657 63.9249   2
  -1  13   8 553.054 69.9795  26
   1 -13  -8 558.056 59.9393  23
   1 -13  -7 5483.91 159.743   2
   1 -13  -7 5418.00 157.197  23
  -1  13   7 5421.24 163.139  26
   1 -13  -7 5468.98 156.634  13
   1 -13  -6 2080.68 96.8920   2
  -1  13   6 2424.64 107.200  26
   1 -13  -6 2206.79 94.5203  23
   1 -13  -6 2425.89 98.2235  13
   1 -13  -5 150.173 53.0997   5
   1 -13  -5 251.736 56.3532   2
   1 -13  -5 147.554 56.1151  23
  -1  13   5 192.853 66.1071  26
   1 -13  -5 206.507 57.5874  13
   1 -13  -4 61.0680 52.0839   5
   1 -13  -4 93.3836 52.7608   2
  -1  13   4 118.967 63.5118  26
   1 -13  -4 132.496 57.4805  23
   1 -13  -4 140.190 53.6817  13
   1 -13  -3 565.060 65.3963   5
   1 -13  -3 482.137 66.7160  13
   1 -13  -3 545.540 65.5224   2
   1 -13  -3 551.327 67.9026  23
  -1  13   3 574.941 76.4165  26
  -1  13   2 1395.17 94.8750  26
   1 -13  -2 1494.14 84.9145   5
   1 -13  -2 1499.63 87.7511  13
   1 -13  -2 1629.44 89.1239  23
   1 -13  -2 1689.28 86.0312   2
  -1  13   1 4890.88 160.651  26
   1 -13  -1 4820.00 155.730  13
   1 -13  -1 4940.91 158.323  23
  -1  13   0 730.597 76.4233  39
   1 -13   0 878.626 81.5279  23
   1 -13   0 906.402 79.0897  13
   1 -13   1 304.891 69.5209  23
   1 -13   1 272.440 66.2157   5
  -1  13  -1 331.278 65.7983  39
   1 -13   2 2301.25 101.616   2
  -1  13  -2 2194.85 99.9246  39
   1 -13   2 2229.46 112.869  23
   1 -13   2 2527.19 107.104   5
   1 -13   3 868.190 73.7169   5
   1 -13   3 780.084 79.1118  13
   1 -13   3 659.638 79.5361  23
   1 -13   3 920.506 72.0116   2
   1 -13   4 58.0396 54.0251   5
   1 -13   4 45.5741 59.8812  13
   1 -13   4 206.704 64.1118  23
   1 -13   4 207.235 54.2979   2
   1 -13   5 936.460 71.6096   5
   1 -13   5 1053.60 80.0537  23
   1 -13   5 1018.14 68.0881   2
  -1  13  -6 3206.84 121.440  17
   1 -13   6 3398.40 116.516   5
   1 -13   7 2017.55 84.0512   5
   1 -13   7 1976.39 90.5131  23
  -1  13  -8 1134.34 83.1495  45
  -1  13  -8 1050.13 67.7469  17
  -1  13  -9 79.0204 54.3671  45
   1 -13   9 76.3334 45.5945  43
  -1  13 -10-19.8514 47.4151  45
   1 -13  10 65.5424 36.0762  43
  -1  13 -11 37.9213 38.4213  45
  -1  13 -12 262.451 30.8667  45
   1 -12 -22 1338.33 48.2389  38
   1 -12 -22 1386.12 49.9129  27
   1 -12 -21 1411.14 57.7743  38
   1 -12 -21 1375.41 58.9575  27
   1 -12 -20 1275.64 62.2077  38
   1 -12 -20 1269.30 63.3027  27
   1 -12 -19 394.343 50.4352  20
   1 -12 -19 441.864 51.5617  38
   1 -12 -19 482.659 55.1830  27
   1 -12 -18 597.908 61.0309  27
   1 -12 -18 512.969 60.1541  12
   1 -12 -18 499.770 54.0435  47
   1 -12 -18 503.212 56.5546  38
   1 -12 -18 546.206 61.4857  20
   1 -12 -17 1909.92 87.5624  38
   1 -12 -17 2064.03 96.9748  12
   1 -12 -16 1070.33 76.2670  27
   1 -12 -16 1012.59 74.5409  47
   1 -12 -16 1106.07 84.9427  12
   1 -12 -16 971.300 69.0573  38
   1 -12 -16 951.632 80.7284  20
   1 -12 -15 249.264 68.5390  12
   1 -12 -15 168.483 59.6244  47
   1 -12 -15 188.564 54.6156  38
   1 -12 -15 116.640 55.5895  27
   1 -12 -14 112.987 64.2294  12
   1 -12 -14 91.0077 53.8358  38
   1 -12 -14 160.836 60.2209  47
   1 -12 -14 83.6679 58.0809  27
   1 -12 -14 100.382 52.6497  28
   1 -12 -13 180.958 62.2310  47
   1 -12 -13 84.0832 56.8165  28
   1 -12 -13 98.9660 52.3011  38
   1 -12 -13 170.449 44.2070  22
   1 -12 -12 9821.80 252.470  47
   1 -12 -12 9713.97 234.636  38
   1 -12 -12 9392.47 245.889  28
   1 -12 -11 816.227 72.9471  28
  -1  12  11 962.392 67.9698  26
   1 -12 -11 766.913 78.4619  47
   1 -12 -11 785.923 63.3025  38
  -1  12  11 829.722 76.5697   4
  -1  12  10 204.809 57.3416  26
  -1  12   9 215.735 54.8790  26
   1 -12  -9 316.570 53.2044   2
   1 -12  -8 730.633 58.9683  13
   1 -12  -8 846.954 63.9947   2
  -1  12   8 775.818 69.3871  26
   1 -12  -8 678.071 59.5999  23
   1 -12  -8 743.162 60.3219  21
   1 -12  -7 2076.71 85.6433  13
   1 -12  -7 1940.87 87.0450   2
  -1  12   7 2049.08 91.2670  26
   1 -12  -7 2221.15 88.0439  23
   1 -12  -7 1951.85 85.6391  21
   1 -12  -6 685.176 59.6160   5
   1 -12  -6 482.203 56.2393  13
   1 -12  -6 451.681 56.1715   2
  -1  12   6 485.596 63.7135  26
   1 -12  -6 547.223 58.2423  23
   1 -12  -6 463.451 56.4396  21
   1 -12  -5 3336.16 114.081   5
   1 -12  -5 3304.98 114.414  13
   1 -12  -5 3339.72 113.720   2
  -1  12   5 3606.70 121.896  26
   1 -12  -5 3366.57 114.884  23
   1 -12  -5 3248.71 114.209  21
   1 -12  -4 17220.5 370.836   5
   1 -12  -4 16372.2 366.450   2
  -1  12   4 16991.6 372.819  26
   1 -12  -4 16643.5 368.640  23
   1 -12  -4 16743.1 368.289  13
   1 -12  -3 3633.51 122.916   5
   1 -12  -3 3731.56 120.692   2
   1 -12  -3 3473.29 122.266  23
  -1  12   3 3817.41 128.902  26
   1 -12  -3 3764.36 125.099  13
   1 -12  -2 45.9933 52.5793   5
   1 -12  -2 8.04913 52.2385  13
   1 -12  -2 76.0081 49.9036   2
   1 -12  -2 70.1396 53.7382  23
  -1  12   2 49.7548 55.8398  26
  -1  12   1 2095.53 100.032  26
   1 -12  -1 1911.56 90.4893   5
   1 -12  -1 2026.15 90.9650   2
   1 -12  -1 2122.38 95.0070  13
   1 -12  -1 2093.64 96.2394  23
   1 -12   0 349.585 59.5983   5
   1 -12   0 263.192 55.9069   2
  -1  12   0 274.683 66.7751  26
   1 -12   0 315.253 61.6587  23
   1 -12   0 432.286 63.1416  13
   1 -12   1 14086.2 338.397  13
   1 -12   1 14458.6 332.022   2
   1 -12   1 14583.6 333.759   5
   1 -12   1 14745.2 340.980  23
  -1  12  -1 15036.8 339.246  39
   1 -12   2 710.145 74.6190  13
   1 -12   2 636.302 62.6382   2
   1 -12   2 719.122 67.5863   5
   1 -12   2 620.715 75.9272  23
  -1  12  -2 642.367 69.9393  39
   1 -12   3 2274.72 108.484  23
  -1  12  -3 2285.72 100.362  39
   1 -12   3 2453.08 111.354  13
   1 -12   4 73.5270 54.6251   5
   1 -12   4 137.929 63.4211  23
   1 -12   4 141.529 50.9610   2
   1 -12   5 654.306 63.0564   5
   1 -12   5 686.787 74.9490  23
   1 -12   5 809.499 76.0491  13
   1 -12   5 710.186 61.4433   2
  -1  12  -6 831.878 77.8381  17
   1 -12   6 671.419 65.6187   5
   1 -12   6 798.849 73.0055  23
   1 -12   7 106.135 47.9205   5
   1 -12   7 150.362 55.5868  23
  -1  12  -8 3015.44 117.310  34
  -1  12  -8 2832.71 124.215  45
  -1  12  -8 2921.69 114.350  17
   1 -12   8 2895.29 102.530   5
  -1  12  -9 18.4114 47.9402  34
  -1  12  -9 32.4165 50.5349  17
   1 -12   9 13.8776 50.9558  43
   1 -12  10 362.705 52.2424  43
  -1  12 -10 251.931 62.1207  45
  -1  12 -10 332.040 52.7639  17
  -1  12 -11 486.711 60.9887  45
  -1  12 -12 327.428 47.2897  45
  -1  12 -13 17.5215 29.4639  29
  -1  12 -13 93.8257 30.7543  45
   1 -11 -22 249.565 33.1011  38
   1 -11 -22 316.332 34.1307  27
   1 -11 -21-17.7017 35.8933  38
   1 -11 -21 17.6426 28.1988  14
   1 -11 -21 5.09084 36.5702  27
   1 -11 -20 73.5207 43.3793  38
   1 -11 -20 19.0224 32.7120  14
   1 -11 -20 2.09715 43.5600  27
   1 -11 -19 480.063 46.1053  14
   1 -11 -19 499.942 52.4419  20
   1 -11 -19 517.259 56.9895  38
   1 -11 -19 485.030 58.4657  27
   1 -11 -18 749.278 54.6315  14
   1 -11 -18 704.106 63.3233  12
   1 -11 -18 712.327 63.6580  20
   1 -11 -17 60.6624 50.3221  38
   1 -11 -17 26.7241 55.2935  27
   1 -11 -17 55.6486 41.8038  14
   1 -11 -17 48.2068 53.8415  12
   1 -11 -17 19.7593 43.6914  22
   1 -11 -17 18.1737 52.1085  20
   1 -11 -17 19.9628 49.3951  47
   1 -11 -16-42.7677 54.1021  47
   1 -11 -16-39.2920 57.9894  12
   1 -11 -16 3.08321 57.4768  27
   1 -11 -16-7.55509 49.2853  22
   1 -11 -16 32.8115 57.9606  20
   1 -11 -16-11.3605 57.6497  38
   1 -11 -15 1298.53 87.4376  27
   1 -11 -15 1356.31 91.0455  12
   1 -11 -15 1417.98 86.5441  47
   1 -11 -15 1203.48 74.0400  22
   1 -11 -15 1374.04 81.3937  38
   1 -11 -14 1007.24 74.2646  28
   1 -11 -14 986.353 65.4937  22
   1 -11 -14 849.310 75.8112  47
   1 -11 -14 944.196 73.8201  38
   1 -11 -13 4407.05 142.902  28
   1 -11 -13 4261.34 151.597  12
   1 -11 -13 4349.70 131.228  22
   1 -11 -13 4619.26 141.108  38
   1 -11 -13 4053.48 146.182  47
   1 -11 -12 230.440 58.5183  28
   1 -11 -12 220.321 44.8711  22
   1 -11 -12 251.424 56.1863  38
   1 -11 -12 130.786 61.8944  47
   1 -11 -11 724.118 70.3927  28
   1 -11 -11 746.740 63.5940  38
   1 -11 -11 670.585 54.2614  22
  -1  11  11 619.037 69.3767   4
   1 -11 -11 773.900 71.9237  47
   1 -11 -10 6836.13 171.433  22
   1 -11 -10 7041.92 181.155  38
   1 -11 -10 7180.25 195.877  28
   1 -11  -9 49.1120 40.7122  21
  -1  11   9 106.242 48.4391  26
   1 -11  -9 98.4660 44.1405   2
   1 -11  -9 67.3611 41.7817  38
   1 -11  -8 19240.7 404.860  13
  -1  11   8 20273.5 415.539  26
   1 -11  -8 18817.2 410.735   2
   1 -11  -8 19435.5 407.128  21
   1 -11  -7 15344.8 324.513  13
   1 -11  -7 14871.8 323.661  23
  -1  11   7 15199.8 330.404  26
   1 -11  -7 14335.7 325.910   2
   1 -11  -7 15104.6 325.924  21
   1 -11  -6 3993.13 119.895   5
   1 -11  -6 3875.44 116.922  13
  -1  11   6 4143.92 124.095  26
   1 -11  -6 3960.67 116.896  23
   1 -11  -6 4017.73 120.252   2
   1 -11  -6 3995.92 119.612  21
   1 -11  -5 3504.88 111.166   5
   1 -11  -5 3357.85 107.895  13
  -1  11   5 3564.28 115.871  26
   1 -11  -5 3499.20 108.433  23
   1 -11  -5 3289.14 109.792   2
   1 -11  -5 3513.17 110.458  21
   1 -11  -4 488.590 55.4859   5
   1 -11  -4 507.852 53.5146  13
  -1  11   4 518.474 58.8821  26
   1 -11  -4 537.991 54.8219  23
   1 -11  -4 567.591 53.0059   2
   1 -11  -4 495.790 53.0629  21
   1 -11  -3 3479.27 110.206   5
   1 -11  -3 3316.69 112.502  13
  -1  11   3 3534.11 114.598  26
   1 -11  -3 3362.71 111.928  23
   1 -11  -3 3360.22 110.848   2
   1 -11  -3 3354.94 112.072  21
   1 -11  -2 870.642 63.8211   5
   1 -11  -2 917.217 64.9202  23
  -1  11   2 908.064 69.3712  26
   1 -11  -2 978.490 65.4757  13
   1 -11  -2 848.652 63.3206   2
   1 -11  -2 904.226 62.7062  21
  -1  11   1 4328.50 136.158  26
   1 -11  -1 4321.77 131.786  23
   1 -11  -1 4272.32 131.193  13
   1 -11  -1 4054.76 127.613   2
   1 -11  -1 4197.41 126.488   5
  -1  11   0 15307.5 342.876  26
   1 -11   0 15524.7 341.892  23
   1 -11   0 15721.6 341.743  13
   1 -11   0 14484.1 334.745   2
   1 -11   0 15149.9 337.839   5
  -1  11  -1 935.217 74.6303  26
   1 -11   1 1068.83 67.0761   5
   1 -11   1 1058.11 67.3445   2
   1 -11   1 935.562 71.0505  23
   1 -11   1 1130.49 75.7367  13
   1 -11   2 3515.09 125.309  13
   1 -11   2 3581.32 118.356   2
   1 -11   2 3452.52 118.403   5
  -1  11  -2 3564.63 119.237  39
   1 -11   2 3384.54 125.004  23
   1 -11   3 11355.9 279.991  13
   1 -11   3 11405.3 270.101   2
   1 -11   3 11480.9 272.671   5
  -1  11  -3 11727.9 273.271  39
   1 -11   3 11568.4 282.116  23
   1 -11   4 71.2454 49.9300   5
   1 -11   4-3.04484 58.7062  13
   1 -11   4 40.7052 48.3557   2
   1 -11   4-6.11939 60.8816  23
   1 -11   5 402.671 69.5887  23
   1 -11   5 442.686 65.7112  13
   1 -11   6 1749.79 93.3109  23
   1 -11   6 1928.52 87.2153   5
  -1  11  -7 183.777 63.1646  17
   1 -11   7 173.428 50.4438   5
   1 -11   7 187.919 56.3182  23
   1 -11   8 1815.30 83.5960   5
  -1  11  -9 1394.93 86.0477  17
  -1  11  -9 1422.14 96.0624  45
  -1  11 -10 592.286 64.3770  34
  -1  11 -10 707.193 71.2905  17
   1 -11  10 784.226 67.0020  43
  -1  11 -11 236.446 61.3900  45
  -1  11 -11 284.474 55.4499  17
  -1  11 -12 478.050 60.3051  45
  -1  11 -13 125.804 44.7151  45
  -1  11 -14 307.669 37.4353  29
   1 -10 -23 114.201 23.4309  38
   1 -10 -22 109.252 32.8229  38
   1 -10 -22 91.8744 27.1668  14
   1 -10 -22 108.381 32.1564  27
   1 -10 -21-16.6674 31.7634  14
   1 -10 -21-25.5237 37.7237  27
   1 -10 -20 116.711 47.0088  38
   1 -10 -20 73.2987 39.0074  14
   1 -10 -20 80.3045 44.9528  27
   1 -10 -19 1101.71 65.7941  20
   1 -10 -19 1258.20 76.8258  27
   1 -10 -19 1076.49 63.0342  14
   1 -10 -18 29.4881 42.0998  14
   1 -10 -18 91.0429 54.6780  38
   1 -10 -17 825.012 75.2148  38
   1 -10 -17 894.332 76.2663  27
   1 -10 -17 730.050 67.7258  12
   1 -10 -17 806.461 66.0688  22
   1 -10 -17 739.120 69.8956  20
   1 -10 -17 932.423 69.0871  47
   1 -10 -16 883.579 73.8761  47
   1 -10 -16 847.909 69.7766  22
   1 -10 -16 830.955 63.0871  14
   1 -10 -16 775.065 78.7023  27
   1 -10 -16 751.883 73.6394  38
   1 -10 -16 797.691 76.3751  20
   1 -10 -16 668.825 74.8756  12
   1 -10 -15 388.789 63.8011  38
   1 -10 -15 401.482 70.1682  27
   1 -10 -15 392.598 53.7989  14
   1 -10 -15 320.666 57.1161  22
   1 -10 -15 368.460 63.7405  47
   1 -10 -14 348.731 61.9326  38
   1 -10 -14 339.923 63.8555  28
   1 -10 -14 334.135 51.2535  14
   1 -10 -14 337.194 64.8075  12
   1 -10 -14 339.445 55.6773  22
   1 -10 -14 359.445 65.4932  47
   1 -10 -13 105.868 55.7983  38
   1 -10 -13 93.3387 55.7196  47
   1 -10 -13 173.869 63.3246  12
   1 -10 -13 113.364 55.3617  28
   1 -10 -13 160.585 44.9714  14
   1 -10 -13 135.268 48.3655  22
   1 -10 -12 1343.27 71.1430  22
   1 -10 -12 1379.76 85.8053  47
   1 -10 -12 1412.37 78.0727  38
   1 -10 -12 1365.08 82.9523  28
   1 -10 -11 2117.74 92.9184  28
   1 -10 -11 1931.04 94.7330  47
   1 -10 -11 1883.94 78.7716  22
  -1  10  11 2062.20 90.3641   4
   1 -10 -11 2215.04 90.1008  38
   1 -10 -10 2546.60 86.6908  22
   1 -10 -10 2745.47 106.385  47
   1 -10 -10 2692.83 97.8408  38
   1 -10 -10 2638.01 102.966  28
   1 -10  -9 639.576 52.0081   2
   1 -10  -9 673.253 44.8006  22
   1 -10  -9 689.578 46.7167  21
   1 -10  -8 5096.42 138.473   2
   1 -10  -8 5292.35 134.785  21
   1 -10  -8 5240.56 132.834  13
   1 -10  -7 74.4756 38.2293   2
   1 -10  -7 120.775 37.2730  13
   1 -10  -7 83.8792 38.9845  21
   1 -10  -6 2305.41 81.6797   2
   1 -10  -6 2162.43 82.0119   5
   1 -10  -6 2215.55 80.0483  13
   1 -10  -6 2300.00 79.8474  21
   1 -10  -5 9.38889 39.7986   2
   1 -10  -5 21.3598 39.0573  13
   1 -10  -5 45.3434 38.9129   5
  -1  10   5 58.1729 42.4050  26
   1 -10  -5 28.7573 38.4005  21
   1 -10  -4 2350.41 86.2459   2
   1 -10  -4 2250.12 84.5447  13
   1 -10  -4 2398.77 85.2664   5
  -1  10   4 2373.70 87.7601  26
   1 -10  -4 2258.59 84.0707  21
   1 -10  -3 6143.19 159.752   2
   1 -10  -3 6326.17 160.417  13
   1 -10  -3 6328.37 160.639   5
   1 -10  -3 6331.67 159.895  23
  -1  10   3 6494.35 163.255  26
   1 -10  -3 6415.11 160.952  21
   1 -10  -2 10953.9 248.283   2
   1 -10  -2 11411.4 251.120  13
   1 -10  -2 10983.0 248.034   5
  -1  10   2 10867.1 250.701  26
   1 -10  -2 11187.3 250.650  23
   1 -10  -2 10662.5 248.420  21
   1 -10  -1 1673.76 73.1591   2
   1 -10  -1 1635.97 72.2667   5
   1 -10  -1 1542.15 74.8894  13
  -1  10   1 1712.29 78.7552  26
   1 -10  -1 1650.99 75.9054  23
   1 -10  -1 1595.71 73.3494  21
  -1  10   0 29974.2 601.159  26
   1 -10   0 29901.1 595.627   2
   1 -10   0 29167.2 599.660  23
   1 -10   0 29042.8 599.326  13
   1 -10   0 29007.4 594.395   5
   1 -10   1 112.150 41.9225   2
   1 -10   1 232.787 48.4329  23
  -1  10  -1 162.020 51.3267  26
   1 -10   1 161.738 46.7573  13
   1 -10   1 118.874 42.9215   5
   1 -10   2 32.1125 42.1166   2
  -1  10  -2-26.3442 53.6766  26
   1 -10   2-22.0627 47.9746  23
   1 -10   2 36.9513 43.9041   5
   1 -10   2-2.43060 52.0159  13
   1 -10   3 205.137 52.2895  13
   1 -10   3 307.178 55.3220  23
  -1  10  -3 337.176 50.5386  39
   1 -10   3 264.864 49.8899   5
   1 -10   3 352.300 50.3215   2
   1 -10   4 961.058 64.6927   2
   1 -10   4 977.593 67.8655   5
   1 -10   4 984.092 70.5848  13
   1 -10   4 1094.01 74.7005  23
   1 -10   5 296.763 50.8774   2
   1 -10   5 293.212 53.0941   5
   1 -10   5 381.802 59.2521  13
   1 -10   5 306.844 60.4049  23
   1 -10   6 40.0154 39.4856   2
   1 -10   6-35.4645 57.4093  23
   1 -10   6 26.3185 55.7021  13
   1 -10   6-50.0911 47.4415   5
   1 -10   7 5094.00 159.204  23
  -1  10  -7 5368.32 172.292  17
   1 -10   8 1295.86 81.4538  23
   1 -10   8 1382.77 73.4885   5
  -1  10  -8 1374.08 83.4385   7
  -1  10  -8 1545.16 97.9649  17
  -1  10  -9 759.485 79.9789  17
  -1  10  -9 584.262 84.8942  45
  -1  10 -10 3002.01 125.290  45
  -1  10 -10 2601.71 115.797  34
  -1  10 -11 679.204 73.5766  17
  -1  10 -11 626.701 65.8705  34
  -1  10 -12 1789.30 88.7475  17
  -1  10 -12 1868.34 94.6997  45
  -1  10 -12 1581.09 78.7789  34
  -1  10 -13 399.265 59.3146  45
  -1  10 -14 476.929 52.1953  45
  -1  10 -15 32.4611 33.4449  29
   1  -9 -23 153.163 25.4570  38
   1  -9 -22 403.039 40.6520  38
   1  -9 -22 469.779 37.8135  14
   1  -9 -22 533.166 40.9684  27
   1  -9 -21 103.207 37.2146  14
   1  -9 -21 129.253 42.6413  38
   1  -9 -21 111.245 30.5867  37
   1  -9 -21 128.327 41.3222  27
   1  -9 -20 4.03014 41.8257  14
   1  -9 -20 65.7403 47.6188  38
   1  -9 -20 95.1325 35.1620  37
   1  -9 -20 36.9793 46.1848  27
   1  -9 -19 418.541 59.1051  27
   1  -9 -19 382.100 51.3524  14
   1  -9 -18 1273.05 79.7423  27
   1  -9 -18 1422.57 77.8638  22
   1  -9 -18 1355.35 81.1926  38
   1  -9 -18 1328.10 77.0953  47
   1  -9 -17 1661.22 86.3915  47
   1  -9 -17 1538.71 83.3024  22
   1  -9 -17 1602.24 80.0244  14
   1  -9 -17 1618.62 92.1319  27
   1  -9 -17 1473.15 87.7397  38
   1  -9 -17 1522.72 87.0693  20
   1  -9 -17 1421.00 84.7181  12
   1  -9 -16 281.963 68.5771  38
   1  -9 -16 326.817 54.9301  14
   1  -9 -16 313.307 67.6802  27
   1  -9 -16 214.043 62.3699  12
   1  -9 -16 176.307 62.0666  20
   1  -9 -16 347.658 58.5038  22
   1  -9 -16 242.889 59.7511  47
   1  -9 -15 1885.21 96.8099  47
   1  -9 -15 2058.78 93.9924  22
   1  -9 -15 1705.85 95.0147  12
   1  -9 -15 1987.81 87.4378  14
   1  -9 -15 2095.50 103.704  27
   1  -9 -15 1864.16 99.0301  20
   1  -9 -15 1944.46 97.9239  38
   1  -9 -14 6785.96 177.731  14
   1  -9 -14 6937.88 194.346  12
   1  -9 -14 7005.99 182.524  22
   1  -9 -14 7057.68 191.804  38
   1  -9 -14 6511.90 189.599  47
   1  -9 -13 519.485 53.4476  14
   1  -9 -13 540.948 63.5890  28
   1  -9 -13 503.710 55.0620  22
   1  -9 -13 564.678 67.8220  12
   1  -9 -13 519.302 66.3011  47
   1  -9 -13 588.934 65.1839  38
   1  -9 -12 6342.70 165.279  14
   1  -9 -12 6562.04 179.739  28
   1  -9 -12 6743.15 170.542  22
   1  -9 -12 6688.77 184.482  12
   1  -9 -12 6878.78 179.873  38
   1  -9 -12 6554.79 184.359  47
   1  -9 -11 2203.35 94.9286  47
   1  -9 -11 2326.90 79.0949  14
   1  -9 -11 2224.58 94.3865  28
   1  -9 -11 2159.34 90.8049  38
  -1   9  11 2167.55 90.2216   4
   1  -9 -11 2266.14 83.9491  22
   1  -9 -10 21.9987 45.1968  28
   1  -9 -10 28.0412 50.5686  47
   1  -9 -10-6.15779 31.1291  14
   1  -9 -10 65.0634 37.0002  22
   1  -9 -10 36.2514 43.5406  38
   1  -9  -9 289.862 36.7946  21
   1  -9  -9 240.283 37.1222   2
  -1   9   8 11344.4 242.520  35
   1  -9  -8 10931.5 245.697   2
   1  -9  -8 11212.0 239.809  22
   1  -9  -8 11085.7 240.981  21
   1  -9  -7 4213.10 110.586  21
  -1   9   7 4250.84 112.088  35
   1  -9  -7 4057.62 108.304  13
   1  -9  -7 3977.81 112.921   2
   1  -9  -7 4036.22 105.728  22
   1  -9  -7 4005.33 107.748  23
   1  -9  -6 10215.0 221.147  23
   1  -9  -6 10077.9 220.605  13
   1  -9  -6 9950.11 221.734  21
  -1   9   6 10141.4 222.130  35
   1  -9  -6 9742.95 224.232   2
   1  -9  -6 10151.5 224.938   5
   1  -9  -5 17010.8 353.496  23
   1  -9  -5 17232.4 353.593  13
   1  -9  -5 17338.3 354.836  21
  -1   9   5 16847.0 353.451  35
   1  -9  -5 17087.0 355.401   2
   1  -9  -5 17114.8 357.062   5
   1  -9  -4 30.4482 39.1231   2
   1  -9  -4 4.83307 38.9291   5
   1  -9  -4 25.7471 37.9868  13
  -1   9   4 43.4935 42.5060  35
   1  -9  -4 29.1639 37.9768  21
   1  -9  -4 67.4004 38.1486  23
   1  -9  -3 13177.2 284.152   2
   1  -9  -3 13118.8 282.985  13
   1  -9  -3 13342.4 284.451  21
   1  -9  -3 13449.2 284.165  23
   1  -9  -3 13178.4 284.360   5
   1  -9  -2 5323.76 140.385  23
   1  -9  -2 5733.45 141.864  13
   1  -9  -2 5588.64 139.993   2
   1  -9  -2 5331.47 139.642   5
   1  -9  -1 22674.3 460.158  13
   1  -9  -1 22476.5 458.431   2
   1  -9  -1 22271.3 458.292   5
   1  -9   0 24568.8 494.812  13
   1  -9   0 24274.7 491.301   5
   1  -9   0 23723.0 490.652   2
   1  -9   1 1520.75 73.3097  23
   1  -9   1 1670.13 75.8817  13
   1  -9   1 1653.56 72.0474   5
   1  -9   1 1755.59 71.6628   2
  -1   9  -2 948.473 66.0057  26
   1  -9   2 1156.06 64.9738  23
   1  -9   2 1146.49 64.2395  13
   1  -9   2 1155.55 62.2873   5
   1  -9   2 1135.95 60.6974   2
  -1   9  -3 8082.18 200.441  26
   1  -9   3 8220.92 197.210   2
   1  -9   3 8207.10 197.271   5
   1  -9   3 8281.77 204.394  13
   1  -9   3 8440.93 204.865  23
   1  -9   4 6654.17 165.962   2
   1  -9   4 6596.46 168.351   5
   1  -9   4 6486.99 174.011  13
   1  -9   4 6649.88 174.585  23
   1  -9   5 582.905 50.4788   2
   1  -9   5 618.213 55.3297   5
   1  -9   5 556.357 59.5952  13
   1  -9   5 612.056 58.6442  23
   1  -9   6 2201.25 84.1600   2
   1  -9   6 2124.70 93.8776  23
   1  -9   6 2128.87 93.5714  13
   1  -9   6 2240.08 87.9371   5
   1  -9   7 6155.10 174.765  23
   1  -9   7 6173.46 174.218  13
   1  -9   7 6344.17 167.486   5
   1  -9   8 2705.93 97.5801   5
   1  -9   8 2540.57 104.995  23
  -1   9  -8 2544.94 119.468  17
  -1   9  -9 416.930 72.4156  17
  -1   9  -9 330.586 78.4157  45
  -1   9 -10 208.180 75.1568  45
  -1   9 -10 122.104 65.3476  34
  -1   9 -10 149.205 66.6923  17
  -1   9 -10 227.758 56.9642   7
  -1   9 -11 1944.94 101.602  34
  -1   9 -11 2164.48 111.324  45
  -1   9 -11 1864.53 91.1896   7
  -1   9 -12 221.164 63.9787  45
  -1   9 -12 250.277 60.2333  34
  -1   9 -12 122.484 63.4557  17
  -1   9 -13 82.2979 48.8265  34
  -1   9 -13 66.5934 62.1759  45
  -1   9 -14 7175.48 189.190  45
  -1   9 -15 5530.83 148.758  29
  -1   9 -15 5447.06 146.827  45
  -1   9 -16 31.7213 32.7851  29
   1  -8 -23 187.430 27.1594  38
   1  -8 -22 187.303 29.5049  37
   1  -8 -22 200.255 34.9148  14
   1  -8 -22 128.640 35.0786  38
   1  -8 -21 148.761 41.2844  14
   1  -8 -21 156.791 42.6499  38
   1  -8 -21 107.975 35.6682  37
   1  -8 -21 124.777 39.9831  27
   1  -8 -20 105.157 43.3376  14
   1  -8 -20 28.4354 37.4869  37
   1  -8 -20 108.957 49.2893  38
   1  -8 -20 165.998 49.5314  27
   1  -8 -19 7.23036 45.4470  14
   1  -8 -19-13.3145 51.2841  38
   1  -8 -18 157.421 58.1729  27
   1  -8 -18-5.48276 56.5564  47
   1  -8 -18 116.832 53.4701  22
   1  -8 -18 190.573 55.8974  38
   1  -8 -18 169.029 46.0815  37
   1  -8 -17 429.354 54.9058  37
   1  -8 -17 538.752 68.8549  38
   1  -8 -17 481.206 63.0024  14
   1  -8 -17 599.090 73.0761  27
   1  -8 -17 464.199 61.4046  12
   1  -8 -17 572.284 64.3798  22
   1  -8 -17 411.702 60.3343  20
   1  -8 -17 608.287 64.9928  47
   1  -8 -16 6703.36 190.392  38
   1  -8 -16 6668.54 173.820  37
   1  -8 -16 6768.38 181.910  14
   1  -8 -16 6856.19 194.231  27
   1  -8 -16 6887.02 184.536  22
   1  -8 -16 6077.11 183.878  20
   1  -8 -16 6702.90 188.323  47
   1  -8 -15 240.727 55.7658  14
   1  -8 -15 218.260 62.7720  27
   1  -8 -15 208.469 61.0368  20
   1  -8 -15 128.278 56.6410  22
   1  -8 -15 166.572 57.5717  12
   1  -8 -15 143.081 58.4476  47
   1  -8 -15 83.3252 45.6730  37
   1  -8 -15 127.512 63.3053  38
   1  -8 -14 3349.18 108.888  37
   1  -8 -14 3572.21 115.849  14
   1  -8 -14 3575.22 126.952  27
   1  -8 -14 3579.00 118.961  22
   1  -8 -14 3329.73 124.781  12
   1  -8 -14 3590.91 127.062  38
   1  -8 -14 3300.05 123.933  47
   1  -8 -13 305.824 57.3656  28
   1  -8 -13 273.274 50.3014  22
   1  -8 -13 306.983 58.9009  12
   1  -8 -13 334.238 49.1031  14
   1  -8 -13 314.886 59.2253  47
   1  -8 -13 279.024 58.3619  38
   1  -8 -13 251.685 42.8519  37
   1  -8 -12 5262.46 141.499  14
   1  -8 -12 5275.52 151.786  28
   1  -8 -12 5153.72 144.473  22
   1  -8 -12 5465.38 156.811  12
   1  -8 -12 5419.80 153.249  38
   1  -8 -12 4899.88 152.601  47
   1  -8 -11 23097.0 468.227  14
   1  -8 -11 22734.2 481.393  28
   1  -8 -11 23599.1 481.409  38
   1  -8 -11 23482.5 471.682  22
  -1   8  11 21867.6 474.244   4
   1  -8 -10 14.0413 32.2525  14
   1  -8 -10 27.1908 35.4615  22
  -1   8  10-6.16255 40.8312   4
   1  -8  -9 4161.16 103.997  21
   1  -8  -9 3917.96 107.239   2
   1  -8  -9 4231.87 122.707  28
   1  -8  -8 4129.43 106.137  14
  -1   8   8 4402.90 109.473  35
   1  -8  -8 4321.73 106.852  21
   1  -8  -8 4030.70 108.562  22
   1  -8  -8 4087.51 110.590   2
   1  -8  -7 2868.71 80.5129  14
   1  -8  -7 3071.69 84.6382  23
   1  -8  -7 3168.46 84.8074  13
   1  -8  -7 3028.14 89.5471   2
   1  -8  -7 3173.43 85.2792  22
   1  -8  -7 3029.64 86.2776  21
  -1   8   7 3067.67 88.3924  35
  -1   8   6 12417.2 256.935  35
   1  -8  -6 12460.5 255.319  23
   1  -8  -6 12487.8 254.584  13
   1  -8  -6 11775.2 258.058   2
   1  -8  -6 12014.9 258.535   5
   1  -8  -6 11799.5 254.312  21
   1  -8  -6 11997.4 250.361  22
  -1   8   5 11257.0 236.353  35
   1  -8  -5 11070.0 234.385  23
   1  -8  -5 11194.0 234.095  13
   1  -8  -5 10676.6 236.393   2
   1  -8  -5 10819.7 237.606   5
   1  -8  -5 11433.9 235.948  21
   1  -8  -5 10686.2 226.027  22
  -1   8   4 4497.30 115.872  35
   1  -8  -4 4236.43 113.293  23
   1  -8  -4 4332.25 112.730  13
   1  -8  -4 4409.62 116.193   2
   1  -8  -4 4429.86 116.026   5
   1  -8  -4 4390.10 112.994  21
  -1   8   3 47612.5 916.324  35
   1  -8  -3 46792.2 916.943  23
   1  -8  -3 46841.7 916.532  13
   1  -8  -3 48472.2 917.159  21
   1  -8  -3 48081.7 918.035   2
   1  -8  -3 46699.1 917.296   5
   1  -8  -2 5783.26 141.582  23
   1  -8  -2 5960.12 141.604  13
   1  -8  -2 5807.84 141.830  21
   1  -8  -2 5439.76 140.994   2
   1  -8  -2 5926.50 142.872   5
   1  -8  -1 13039.3 274.932  23
  -1   8   1 13025.1 275.758  26
   1  -8  -1 13140.2 274.595  13
   1  -8  -1 13073.6 275.702  21
   1  -8  -1 12524.9 273.042   2
   1  -8  -1 12544.2 272.812   5
  -1   8   0 34864.5 679.156  26
   1  -8   0 33960.7 678.816  23
   1  -8   0 34328.3 678.338  13
   1  -8   0 34543.5 677.523  21
   1  -8   0 34324.0 675.648   2
   1  -8   0 34479.9 676.158   5
   1  -8   1 66353.7 1302.03  21
   1  -8   1 68301.3 1304.38  13
   1  -8   1 68495.8 1300.23   2
   1  -8   1 67056.0 1303.63  23
  -1   8  -1 68487.3 1303.60  26
   1  -8   2 1797.54 76.1568  13
   1  -8   2 1866.40 73.9537  21
  -1   8  -2 2071.12 67.3777   6
  -1   8  -2 1906.49 78.2037  26
   1  -8   2 1886.75 72.1507   2
   1  -8   3 24652.9 490.727   2
   1  -8   3 24990.6 497.117  13
  -1   8  -3 23478.9 484.936   6
   1  -8   4 2705.43 92.9213  13
   1  -8   4 2736.78 92.8450  23
  -1   8  -4 2656.69 87.0794  39
  -1   8  -4 2655.13 86.6080   6
   1  -8   4 2673.54 85.6270   2
   1  -8   5 1788.07 77.6391  23
   1  -8   5 1518.73 68.3253   2
  -1   8  -5 1711.49 71.7366   6
   1  -8   5 1581.77 73.7983  13
   1  -8   6 1997.91 86.4541  13
  -1   8  -6 2039.68 83.9643  32
   1  -8   6 2072.95 87.4623  23
  -1   8  -6 2073.59 82.4000   6
   1  -8   6 2089.14 78.4984   2
  -1   8  -7 1837.52 85.3905  32
   1  -8   7 1756.22 84.2278  23
  -1   8  -7 1891.13 85.1451   6
   1  -8   7 1871.18 76.0555   5
   1  -8   7 1735.05 82.9248  13
  -1   8  -8 3845.46 139.731  17
  -1   8  -8 3563.61 123.944  32
   1  -8   8 3655.28 120.497  23
  -1   8  -8 3495.16 122.733   6
   1  -8   8 3757.59 114.421   5
   1  -8   8 3589.66 118.825  13
  -1   8  -9 308.117 68.9353  17
  -1   8  -9 192.452 58.4603  32
  -1   8  -9 185.677 58.6961   7
  -1   8 -10 1390.75 84.6911  32
  -1   8 -10 1690.89 98.9246  34
  -1   8 -10 1531.43 99.4331  17
  -1   8 -10 1597.50 107.232  45
  -1   8 -11 4617.84 156.008  34
  -1   8 -11 4798.37 161.232  17
  -1   8 -11 4331.60 146.530   7
  -1   8 -11 4456.22 163.236  45
  -1   8 -12 4215.64 140.830   7
  -1   8 -12 4693.97 158.853  45
  -1   8 -12 4366.79 147.663  34
  -1   8 -13 65.5204 55.2693  34
  -1   8 -13 34.4874 48.8288  24
  -1   8 -13 84.6742 50.5800   7
  -1   8 -13 55.8636 58.4294  17
  -1   8 -13 13.6366 59.9955  45
  -1   8 -14 949.601 78.2735  45
  -1   8 -14 928.457 61.8446  24
  -1   8 -14 1070.84 68.5714  34
  -1   8 -14 947.258 66.5366  15
  -1   8 -15 196.784 55.7965  45
  -1   8 -16 1086.85 63.6882  29
  -1   8 -17 774.170 44.5322  29
   1  -7 -23 171.971 27.1014  38
   1  -7 -22-36.2378 34.5112  38
   1  -7 -22 32.4784 32.9555  14
   1  -7 -22 41.9771 28.9872  37
   1  -7 -21 85.4516 38.2117  27
   1  -7 -21 47.0175 40.3613  14
   1  -7 -21 1.91442 39.5454  38
   1  -7 -21 30.6102 36.2727  37
   1  -7 -20 204.608 48.2083  27
   1  -7 -20 118.730 42.9832  37
   1  -7 -20 171.503 49.2115  38
   1  -7 -20 178.353 49.7000  14
   1  -7 -19 462.815 58.2101  38
   1  -7 -19 470.246 59.3005  14
   1  -7 -18-67.6306 57.5389  47
   1  -7 -18 115.274 56.2428  27
   1  -7 -18 23.1514 56.9950  38
   1  -7 -18 69.1280 44.3982  37
   1  -7 -18 42.8458 48.0958  22
   1  -7 -17 5.48465 54.4542  14
   1  -7 -17-137.807 63.1888  47
   1  -7 -17-21.5250 57.1247  27
   1  -7 -17 32.8556 45.7291  37
   1  -7 -17 12.0128 57.3338  38
   1  -7 -17-11.0118 54.1033  22
   1  -7 -16 354.851 60.7238  14
   1  -7 -16 388.994 70.2100  27
   1  -7 -16 417.244 64.9689  47
   1  -7 -16 585.363 61.7073  37
   1  -7 -16 461.899 68.2936  38
   1  -7 -16 453.574 64.5342  22
   1  -7 -16 508.705 63.8643  20
   1  -7 -15 770.336 69.7765  14
   1  -7 -15 672.524 72.1006  27
   1  -7 -15 587.271 68.5503  47
   1  -7 -15 693.673 69.1813  12
   1  -7 -15 625.399 66.7411  20
   1  -7 -15 630.120 69.2144  22
   1  -7 -15 721.657 72.6250  38
   1  -7 -15 717.157 58.8860  37
   1  -7 -14 841.264 75.5285  38
   1  -7 -14 842.332 59.8054  37
   1  -7 -14 905.513 68.2895  14
   1  -7 -14 970.683 77.5398  27
   1  -7 -14 785.160 70.4710  12
   1  -7 -14 949.278 72.9235  20
   1  -7 -14 876.058 68.5835  22
   1  -7 -14 796.992 71.0272  47
   1  -7 -14 753.606 63.5949  42
   1  -7 -13 1658.55 83.8947  38
   1  -7 -13 1468.64 68.5070  37
   1  -7 -13 1608.83 76.3651  14
   1  -7 -13 1410.89 82.5808  47
   1  -7 -13 1475.29 81.4753  12
   1  -7 -13 1612.04 76.6856  22
   1  -7 -13 1641.98 74.3568  42
   1  -7 -12 11514.8 255.977  14
   1  -7 -12 11141.1 263.651  28
   1  -7 -12 11108.1 265.513  12
   1  -7 -12 11177.2 265.609  47
   1  -7 -12 11339.3 257.661  22
   1  -7 -12 11616.5 266.249  38
   1  -7 -11 2626.91 88.9627  22
   1  -7 -11 2634.08 83.6609  37
   1  -7 -11 2694.47 89.5119  14
   1  -7 -10 1766.22 68.0853  14
   1  -7 -10 1909.41 79.1858  28
  -1   7  10 1698.81 71.5892   4
   1  -7 -10 1965.64 70.6805  44
   1  -7 -10 1631.54 79.7651  47
   1  -7 -10 1773.84 64.0823  37
   1  -7 -10 1678.29 76.8648  38
   1  -7  -9 104.996 46.1621  28
   1  -7  -9 175.540 47.4554  47
   1  -7  -9 135.159 37.5402  22
   1  -7  -9 180.635 31.7923  37
   1  -7  -9 191.271 34.1493  33
   1  -7  -8 18018.4 367.311  33
   1  -7  -8 18286.7 365.423  37
  -1   7   8 18557.4 367.196  35
   1  -7  -8 17876.4 370.397   2
   1  -7  -8 18216.1 365.714  21
   1  -7  -8 18831.6 372.483  22
   1  -7  -8 18508.9 369.686  14
   1  -7  -7 2031.87 65.7708  33
   1  -7  -7 2088.42 63.4574  23
   1  -7  -7 2082.59 66.8567  14
   1  -7  -7 2200.55 69.6108   2
  -1   7   7 2311.25 69.3283  35
   1  -7  -7 2135.78 61.5139  37
   1  -7  -7 2147.66 69.1456  22
   1  -7  -7 2097.47 65.6021  21
   1  -7  -6 41710.6 806.286  23
   1  -7  -6 40320.2 803.132  14
   1  -7  -6 41635.1 810.374   2
   1  -7  -6 42316.2 807.550  21
   1  -7  -6 42723.0 806.677  22
  -1   7   6 43155.6 808.055  35
  -1   7   5 4341.46 108.188  35
   1  -7  -5 4416.40 102.214  22
   1  -7  -5 4186.36 105.967  21
   1  -7  -5 4244.45 104.587  23
   1  -7  -5 4217.22 110.076   5
   1  -7  -5 4386.47 109.196   2
   1  -7  -5 4046.48 97.0966  14
  -1   7   4 12.4804 41.9839  35
   1  -7  -4-10.3542 34.9125  23
   1  -7  -4 3.34595 21.8910  14
   1  -7  -4 17.0199 38.6098   2
   1  -7  -4 63.0607 39.6078   5
   1  -7  -4 3.62778 24.6120  22
   1  -7  -4 29.4776 38.3766  21
  -1   7   3 5119.71 124.342  35
   1  -7  -3 4984.81 108.812  22
   1  -7  -3 5049.77 121.594  23
   1  -7  -3 5048.65 121.045  13
   1  -7  -3 5157.42 123.148   2
   1  -7  -3 5247.74 123.684   5
   1  -7  -3 4763.30 122.649  21
  -1   7   2 3412.32 95.3227  35
   1  -7  -2 3394.84 94.2294  23
   1  -7  -2 3367.06 92.8921  13
   1  -7  -2 3282.28 93.2235   2
   1  -7  -2 3479.93 93.5292   5
   1  -7  -2 3337.27 94.1066  21
  -1   7   1 67521.1 1294.34  35
   1  -7  -1 67047.2 1295.70  23
   1  -7  -1 66838.6 1295.54  13
   1  -7  -1 67440.7 1295.67  21
   1  -7  -1 68629.6 1294.76   2
   1  -7  -1 69399.8 1295.14   5
   1  -7   0 27262.4 541.058  21
   1  -7   0 26881.0 539.626   2
   1  -7   0 27553.2 542.340  23
  -1   7   0 27597.9 542.565  26
   1  -7   0 27964.1 542.544  13
   1  -7   1 63148.0 1200.52  21
   1  -7   1 62062.4 1198.92   2
  -1   7  -1 63390.4 1201.63  26
   1  -7   1 62431.1 1201.91  23
   1  -7   1 62042.6 1201.47  13
   1  -7   2 16852.6 354.022  21
   1  -7   2 17238.6 355.379  13
   1  -7   2 17348.1 352.001   2
  -1   7  -2 17168.1 355.378  26
   1  -7   2 17701.3 356.512  23
   1  -7   3 3235.02 95.8959  23
   1  -7   3 3176.36 94.6085  13
  -1   7  -3 3036.56 95.6383  26
   1  -7   3 2896.26 92.5785  21
   1  -7   3 3231.80 89.6803   2
  -1   7  -3 3030.48 89.1671   6
   1  -7   4 2856.13 89.4207  23
   1  -7   4 2679.98 87.5805  13
  -1   7  -4 2342.09 85.8067  26
  -1   7  -4 2697.04 83.6007   6
  -1   7  -4 2510.83 81.9319  39
   1  -7   4 2646.77 81.7482   2
  -1   7  -4 2632.39 84.5310  32
   1  -7   5 261.472 37.9801   2
  -1   7  -5 242.486 38.0599   1
  -1   7  -5 304.109 44.8046   6
  -1   7  -5 260.360 42.9895  32
   1  -7   5 254.952 43.5115  13
  -1   7  -6 28.0818 33.7312   1
   1  -7   6 14.3923 32.8109   2
  -1   7  -6 11.3921 41.3797   6
   1  -7   6 58.9216 41.5132  13
  -1   7  -7 3693.22 117.676  32
   1  -7   7 3713.05 113.393  23
  -1   7  -7 3994.43 118.842   6
   1  -7   7 3729.93 113.558  13
  -1   7  -8 4529.80 140.986  32
  -1   7  -8 4771.67 154.792  17
  -1   7  -8 4850.43 141.642   6
   1  -7   8 4480.19 132.357  13
  -1   7  -9 1022.13 74.2814  32
  -1   7  -9 1077.39 85.4074  17
  -1   7  -9 877.983 74.8367   7
  -1   7  -9 1049.62 74.3307   6
  -1   7 -10 103.258 61.2856  32
  -1   7 -10 45.3091 62.6033  34
  -1   7 -10 24.4831 68.9610  17
  -1   7 -10 37.7659 59.2222   7
  -1   7 -10 109.646 69.4741  45
  -1   7 -11 871.344 82.6263  17
  -1   7 -11 762.304 84.0740  34
  -1   7 -11 884.748 75.8992  32
  -1   7 -11 827.860 90.0258  45
  -1   7 -12 1077.73 83.5185  34
  -1   7 -12 981.171 93.5580  45
  -1   7 -12 999.854 89.1293  17
  -1   7 -12 1041.81 80.0092   7
  -1   7 -13 276.673 58.9686  24
  -1   7 -13 212.588 70.1395  45
  -1   7 -13 249.041 58.7678   7
  -1   7 -13 285.302 64.0036  34
  -1   7 -14 50.3512 51.4372  24
  -1   7 -14 61.1638 62.6907  45
  -1   7 -14 85.0287 49.6054   7
  -1   7 -14 53.5435 53.8332  34
  -1   7 -15 352.864 48.9354  24
  -1   7 -15 297.574 53.7159  15
  -1   7 -15 330.431 49.8251   7
  -1   7 -16 331.735 57.0456  29
  -1   7 -16 329.381 43.9644  15
  -1   7 -17 105.033 41.8391  29
  -1   7 -18 1146.47 48.6711  29
   1  -6 -23 87.0151 22.2279  37
   1  -6 -23 47.0572 21.5370  38
   1  -6 -22 30.2341 32.5802  37
   1  -6 -22 30.7559 33.4004  14
   1  -6 -22-12.4342 31.5812  38
   1  -6 -21 546.188 48.1260  27
   1  -6 -21 479.979 48.2158  37
   1  -6 -21 586.545 50.5216  14
   1  -6 -21 565.254 49.0321  38
   1  -6 -20 700.907 56.6649  27
   1  -6 -20 653.004 58.4108  38
   1  -6 -20 733.927 57.8837  37
   1  -6 -20 788.853 62.9284  14
   1  -6 -19 472.877 60.3349  38
   1  -6 -19 441.621 56.0815  37
   1  -6 -19 511.638 60.5162  14
   1  -6 -18 824.011 69.5816  14
   1  -6 -18 713.997 67.6114  27
   1  -6 -18 759.154 67.4771  22
   1  -6 -18 819.444 65.9256  37
   1  -6 -18 662.235 70.4352  38
   1  -6 -17 266.622 61.0734  14
   1  -6 -17 215.247 60.3195  27
   1  -6 -17 181.287 57.9190  38
   1  -6 -17 182.104 54.3311  37
   1  -6 -17 69.8328 59.0701  47
   1  -6 -17 238.339 57.4500  22
   1  -6 -17 288.492 53.0143  42
   1  -6 -16 2472.40 109.382  38
   1  -6 -16 2435.87 99.5189  37
   1  -6 -16 2545.36 106.023  14
   1  -6 -16 2269.76 109.305  27
   1  -6 -16 2433.17 105.214  47
   1  -6 -16 2393.27 97.5157  42
   1  -6 -16 2618.95 104.274  22
   1  -6 -15 718.880 73.1580  38
   1  -6 -15 700.545 65.2915  37
   1  -6 -15 801.574 69.4779  14
   1  -6 -15 688.179 72.1741  27
   1  -6 -15 711.683 72.4475  47
   1  -6 -15 655.731 64.3050  12
   1  -6 -15 700.874 68.7783  22
   1  -6 -15 749.921 67.2844  20
   1  -6 -15 736.524 64.3076  42
   1  -6 -14 146.060 45.9750  42
   1  -6 -14 187.212 59.3571  27
   1  -6 -14 170.085 52.2713  12
   1  -6 -14 212.212 53.7041  14
   1  -6 -14 149.456 56.8466  38
   1  -6 -14 212.957 46.7243  37
   1  -6 -14 149.480 52.1740  20
   1  -6 -14 175.229 51.7420  22
   1  -6 -14 159.995 55.8870  47
   1  -6 -13 23.6404 48.6430  47
   1  -6 -13-30.0214 44.8931  12
   1  -6 -13 44.3617 44.6452  14
   1  -6 -13 21.9731 41.7367  42
   1  -6 -13 90.0392 45.6311  22
   1  -6 -13 52.7954 50.7485  38
   1  -6 -13 32.8794 40.2385  37
   1  -6 -12-7.00790 42.1744  12
   1  -6 -12 25.9606 41.0225  14
   1  -6 -12 98.8981 49.3185  38
   1  -6 -12 17.8341 39.8017  22
   1  -6 -11 429.289 41.3621  37
   1  -6 -11 462.857 44.7045  33
   1  -6 -11 430.125 51.9392  47
   1  -6 -11 547.929 51.0614  44
   1  -6 -11 452.146 47.0165  14
   1  -6 -11 463.149 51.8425  12
   1  -6 -11 389.896 45.5685  42
   1  -6 -11 419.875 45.9760  22
   1  -6 -10 11375.4 247.589  38
   1  -6 -10 10811.9 234.705  37
   1  -6 -10 10078.3 232.576  33
   1  -6 -10 10814.7 245.749  28
  -1   6  10 11044.1 240.346   4
   1  -6 -10 11291.2 241.147  42
   1  -6 -10 11033.7 238.899  14
   1  -6 -10 10508.6 242.383  46
   1  -6 -10 10953.3 238.708  44
   1  -6 -10 11060.0 250.042  47
   1  -6  -9 892.247 61.2742  47
   1  -6  -9 965.880 53.1994  44
   1  -6  -9 1003.85 58.0608  46
   1  -6  -9 945.011 48.7043  37
   1  -6  -9 876.974 47.8029  33
   1  -6  -9 961.915 58.3674  28
   1  -6  -9 904.369 51.6382  22
   1  -6  -9 900.265 52.7040  42
  -1   6   9 804.005 52.8245   4
   1  -6  -9 884.910 51.4581  14
   1  -6  -8 23224.0 475.397  47
   1  -6  -8 22934.3 462.366  44
   1  -6  -8 22446.3 466.782  46
  -1   6   8 24107.8 459.005  35
   1  -6  -8 23570.5 461.355  37
   1  -6  -8 22573.7 461.516  33
   1  -6  -8 23821.6 475.426  28
   1  -6  -8 23754.2 457.336  21
   1  -6  -8 24011.2 465.695  14
   1  -6  -7 2322.02 66.1655  37
  -1   6   7 2319.78 68.6847  35
   1  -6  -7 2322.87 61.8669  13
   1  -6  -7 2103.54 67.6474  33
   1  -6  -7 2359.87 62.7036  23
   1  -6  -7 2219.50 70.3605  14
   1  -6  -7 2295.83 68.8191  44
   1  -6  -6 7198.98 153.429  23
  -1   6   6 7541.53 157.415  35
   1  -6  -6 7066.29 151.647  37
   1  -6  -6 7250.65 153.377  13
   1  -6  -6 7076.77 151.385  44
   1  -6  -5 1335.99 40.6540  37
  -1   6   5 1384.20 51.6599  35
   1  -6  -5 1283.67 46.7030  23
   1  -6  -4 11244.4 223.484  37
  -1   6   4 11313.8 234.563  35
   1  -6  -4 11971.4 230.678  22
   1  -6  -4 11392.2 233.120  23
  -1   6   3 42823.1 817.817  35
   1  -6  -3 42542.1 810.491  22
   1  -6  -3 43169.0 818.104  21
   1  -6  -3 42212.9 817.430  23
   1  -6  -2 14047.5 292.150   2
   1  -6  -2 14186.1 280.628  22
   1  -6  -2 14568.3 292.517  21
  -1   6   2 15187.4 293.121  35
   1  -6  -2 14895.2 292.425  23
  -1   6   1 4712.14 112.909  35
   1  -6  -1 4530.40 111.477   2
   1  -6  -1 4882.72 113.153   5
   1  -6  -1 4766.95 112.201  21
   1  -6   0 225620. 4312.79   2
   1  -6   0 230765. 4315.07  23
  -1   6   0 228744. 4313.56  35
   1  -6   0 233057. 4314.15  21
   1  -6   1 214.661 37.3477   2
  -1   6  -1 229.566 41.8204  26
   1  -6   1 399.484 42.0884  23
   1  -6   1 356.663 39.5752  13
   1  -6   2 5445.72 131.076  21
   1  -6   2 5134.25 128.038   2
   1  -6   2 5687.62 133.140  23
  -1   6  -2 5531.04 131.724  26
   1  -6   2 5522.90 131.734  13
   1  -6   3 292.511 41.3148  21
   1  -6   3 245.112 43.5035  13
   1  -6   3 378.083 39.7006   2
   1  -6   3 305.002 45.1399  23
  -1   6  -3 332.474 47.8622  26
  -1   6  -4 3826.47 105.468  26
   1  -6   4 4010.33 107.171  23
   1  -6   4 3875.55 99.7003   2
   1  -6   4 3759.44 105.350  13
  -1   6  -4 3754.33 101.949   6
  -1   6  -5 12884.3 271.340  32
   1  -6   5 12504.4 268.760  13
   1  -6   5 12435.1 262.422   2
  -1   6  -5 12511.7 262.859  39
  -1   6  -5 12579.5 268.565   6
   1  -6   5 12365.5 268.909  23
   1  -6   6 1455.11 62.8267  13
  -1   6  -6 1489.52 70.9359  32
   1  -6   6 1508.32 63.0273  23
  -1   6  -6 1372.14 67.7049   6
  -1   6  -6 1480.41 63.2061   1
   1  -6   6 1472.97 56.1731   2
  -1   6  -7 18461.3 377.455   6
  -1   6  -7 17423.3 369.506   1
   1  -6   7 17694.6 362.810   2
   1  -6   7 17437.6 369.948  13
  -1   6  -8 1338.69 73.0625   6
  -1   6  -8 1228.99 60.8638   1
  -1   6  -8 1284.79 70.2645  32
   1  -6   8 1237.54 62.1783  13
  -1   6  -9 1531.78 81.2948  32
  -1   6  -9 1553.13 93.1936  17
  -1   6  -9 1444.76 83.8248   7
  -1   6  -9 1484.01 80.1595   6
  -1   6 -10-30.0179 59.1460  34
  -1   6 -10 27.6834 55.9178  32
  -1   6 -10 89.5150 59.8380  17
  -1   6 -10-33.1908 56.7692   7
  -1   6 -10-10.9385 53.1221   6
  -1   6 -10 110.244 68.4788  45
  -1   6 -11 717.377 79.6904  34
  -1   6 -11 789.258 76.2436  32
  -1   6 -11 741.874 72.8356   7
  -1   6 -11 794.117 82.5082  45
  -1   6 -11 732.652 81.7040  17
  -1   6 -12 554.322 81.6598  45
  -1   6 -12 625.122 80.8628  34
  -1   6 -12 491.410 62.4539  40
  -1   6 -12 633.937 83.4175  17
  -1   6 -13 22.5023 69.4307  17
  -1   6 -13 90.9637 68.4118  45
  -1   6 -13 110.329 58.0155  24
  -1   6 -13 7.01310 62.3468  34
  -1   6 -13 5.57900 52.9648  40
  -1   6 -13 56.8967 57.2678   7
  -1   6 -14 749.765 70.8851  24
  -1   6 -14 732.415 82.6738  45
  -1   6 -14 831.145 72.1044   7
  -1   6 -14 841.512 76.8727  34
  -1   6 -15 3339.90 121.384  34
  -1   6 -15 3277.25 127.543  45
  -1   6 -15 3100.01 112.227  24
  -1   6 -15 3167.44 118.113  15
  -1   6 -15 3154.83 112.421   7
  -1   6 -16 991.977 77.3651  29
  -1   6 -16 1115.49 78.1255  45
  -1   6 -16 1098.36 68.1933  15
  -1   6 -16 860.965 61.2434  24
  -1   6 -17 258.284 40.4064  15
  -1   6 -17 326.263 52.9409  29
  -1   6 -18 941.950 56.2941  29
  -1   6 -19 11.3669 21.4377  42
  -1   6 -19 36.7815 24.3855  29
   1  -5 -23 230.815 26.1515  37
   1  -5 -22 253.766 35.8990  14
   1  -5 -22 200.780 35.5505  37
   1  -5 -22 248.328 34.8034  38
   1  -5 -21 807.084 54.0552  14
   1  -5 -21 674.001 50.1294  38
   1  -5 -21 659.142 51.8639  37
   1  -5 -20 3225.92 106.255  14
   1  -5 -20 3165.44 104.769  38
   1  -5 -20 2926.11 101.840  37
   1  -5 -20 3001.66 102.753  27
   1  -5 -19 2480.81 95.9548  14
   1  -5 -19 2324.71 94.0780  37
   1  -5 -18 1220.52 75.0571  37
   1  -5 -18 1293.32 77.6669  14
   1  -5 -18 1327.26 78.6182  27
   1  -5 -18 1209.21 71.8884  42
   1  -5 -18 1237.06 73.5903  22
   1  -5 -18 1179.64 76.7752  38
   1  -5 -18 1235.15 78.1323  47
   1  -5 -17 1548.78 83.2930  37
   1  -5 -17 1539.06 86.9369  14
   1  -5 -17 1700.64 90.7099  27
   1  -5 -17 1528.38 79.1648  42
   1  -5 -17 1516.00 82.3727  22
   1  -5 -17 1492.83 86.7597  47
   1  -5 -17 1428.98 87.7581  38
   1  -5 -16 2065.86 98.1704  42
   1  -5 -16 2325.55 101.724  37
   1  -5 -16 2200.19 104.007  27
   1  -5 -16 2082.63 103.403  38
   1  -5 -16 1903.64 101.371  47
   1  -5 -16 2523.59 102.579  22
   1  -5 -16 2232.26 103.755  14
   1  -5 -15 15440.2 351.064  42
   1  -5 -15 15724.8 359.074  38
   1  -5 -15 15703.0 353.174  37
   1  -5 -15 16101.5 353.972  33
   1  -5 -15 16214.4 366.265  29
   1  -5 -15 15767.5 359.994  27
   1  -5 -15 14789.0 355.494  47
   1  -5 -15 16466.8 358.476  14
   1  -5 -15 16614.8 356.101  22
   1  -5 -14 1185.71 71.1404  42
   1  -5 -14 1121.27 76.8995  38
   1  -5 -14 1170.41 68.7200  37
   1  -5 -14 1156.78 70.4524  33
   1  -5 -14 1162.25 80.3505  29
   1  -5 -14 1160.50 78.3461  27
   1  -5 -14 1122.22 77.2344  47
   1  -5 -14 1264.78 70.8430  12
   1  -5 -14 1191.15 72.0344  14
   1  -5 -14 1037.53 68.3789  20
   1  -5 -14 1203.93 73.1365  22
   1  -5 -13 4659.62 134.084  42
   1  -5 -13 4596.75 138.630  38
   1  -5 -13 4593.45 131.728  37
   1  -5 -13 4576.33 131.360  33
   1  -5 -13 4780.93 143.051  29
   1  -5 -13 4531.26 140.107  27
   1  -5 -13 4423.72 138.902  47
   1  -5 -13 4716.87 142.449  44
   1  -5 -13 4799.44 144.263  46
   1  -5 -13 4550.19 136.022  12
   1  -5 -13 4450.04 134.801  20
   1  -5 -13 4637.12 133.365  22
   1  -5 -13 4634.64 134.466  14
   1  -5 -12 12713.1 276.764  14
   1  -5 -12 12690.6 285.324  29
   1  -5 -12 12460.5 277.917  12
   1  -5 -12 12440.0 273.709  22
   1  -5 -12 12677.3 280.609  38
   1  -5 -11 8927.49 211.014  18
   1  -5 -11 9444.80 213.825  22
   1  -5 -11 9475.55 211.938  37
   1  -5 -11 9183.61 211.859  33
   1  -5 -11 9271.89 211.428  30
   1  -5 -11 8922.32 222.217  29
   1  -5 -11 9510.66 222.523  47
   1  -5 -11 9554.24 219.804  46
   1  -5 -11 9141.25 215.831  44
   1  -5 -11 9525.68 220.414  12
   1  -5 -11 9890.22 216.903  14
   1  -5 -11 9222.31 213.715  42
   1  -5 -10 12180.7 263.028  38
   1  -5 -10 11881.4 253.343  37
   1  -5 -10 11607.6 253.313  33
   1  -5 -10 12088.4 261.933  28
   1  -5 -10 11664.3 257.459  42
   1  -5 -10 11579.0 260.351  12
   1  -5 -10 11601.1 255.750  18
   1  -5 -10 12126.0 261.609  46
   1  -5 -10 11480.7 256.844  44
   1  -5 -10 11801.3 264.436  47
   1  -5  -9 1688.69 66.8175  42
   1  -5  -9 1645.64 62.1755  37
   1  -5  -9 1657.39 62.5933  33
   1  -5  -9 1733.54 71.2023  28
   1  -5  -9 1563.78 76.2793  29
  -1   5   9 1530.16 65.3160   4
   1  -5  -9 1661.47 66.7574  44
   1  -5  -9 1547.30 70.2441  46
   1  -5  -9 1576.51 74.4069  47
   1  -5  -9 1625.93 65.0109  14
   1  -5  -8 240.779 37.0542  37
  -1   5   8 269.135 33.8673  35
   1  -5  -8 214.960 38.2503  33
   1  -5  -8 231.491 50.6125  28
   1  -5  -8 314.769 43.4553  14
   1  -5  -8 275.940 46.7272  44
   1  -5  -8 193.117 51.0996  47
   1  -5  -8 275.827 50.6728  46
   1  -5  -8 172.366 41.7624  42
   1  -5  -7 1765.27 59.4886   2
   1  -5  -7 1992.33 59.5466  37
  -1   5   7 1894.78 58.9798  35
   1  -5  -7 1919.95 61.8909  33
   1  -5  -7 1811.18 73.2995  28
   1  -5  -7 1933.12 50.6176  23
   1  -5  -7 2006.22 69.8511  46
   1  -5  -7 1893.57 65.5130  44
   1  -5  -7 1886.77 74.9242  47
   1  -5  -7 1873.23 50.2042  13
   1  -5  -7 1868.74 65.9398  42
   1  -5  -6 12332.9 261.882  33
   1  -5  -6 13752.6 268.764  42
   1  -5  -6 12893.2 258.052  23
  -1   5   6 13323.1 262.323  35
   1  -5  -6 13054.5 261.298  37
   1  -5  -6 13503.5 267.707  46
   1  -5  -6 12629.0 262.230  44
   1  -5  -6 13621.9 265.412   2
   1  -5  -5 4002.55 89.2527  23
   1  -5  -5 3986.18 88.1650  37
  -1   5   5 3903.81 91.7707  35
   1  -5  -5 3897.67 88.5073  44
   1  -5  -5 4033.08 94.2932   2
   1  -5  -4 2284.94 62.1769   5
   1  -5  -4 2233.52 58.8555  23
   1  -5  -4 2219.27 61.2264   2
   1  -5  -4 2244.99 53.3666  37
  -1   5   4 2365.31 61.3487  35
  -1   5   3 67641.2 1275.71  35
   1  -5  -3 68869.8 1277.69   5
   1  -5  -3 65196.2 1274.96  23
   1  -5  -3 67377.6 1276.70  16
   1  -5  -3 68115.9 1277.25   2
   1  -5  -2 33502.8 658.417  22
  -1   5   2 34404.8 665.506  35
   1  -5  -2 35790.4 667.418   5
   1  -5  -2 35864.9 666.443  23
   1  -5  -2 34969.9 666.671  16
   1  -5  -2 35136.1 666.781   2
   1  -5  -1 384995. 7483.08  22
  -1   5   1 409778. 7494.00  35
   1  -5  -1 411515. 7495.06   5
   1  -5  -1 411882. 7494.92  23
   1  -5  -1 407950. 7494.05  16
   1  -5  -1 403895. 7494.40   2
   1  -5   0 521967. 9702.84  16
  -1   5   0 521648. 9703.63  35
   1  -5   0 538015. 9704.06  21
   1  -5   0 511562. 9704.07  23
  -1   5   0 507770. 9694.69  25
   1  -5   1 22337.9 439.506  13
   1  -5   1 23019.2 440.017  23
  -1   5  -1 22722.3 432.800  25
   1  -5   1 22104.2 438.534  21
  -1   5  -1 21929.7 438.044  35
  -1   5  -2 3947.45 94.3796  25
  -1   5  -2 4147.97 100.124  26
   1  -5   2 4183.54 99.6938  23
   1  -5   2 4115.32 98.8688  21
  -1   5  -3 18813.2 355.474  44
   1  -5   3 18697.9 364.981  23
  -1   5  -3 19162.0 362.511  25
  -1   5  -3 18558.3 363.895  26
   1  -5   3 18618.0 363.589  21
  -1   5  -3 18804.8 363.641   6
  -1   5  -4 6379.94 141.838  37
   1  -5   4 6863.10 148.427   2
  -1   5  -4 6698.68 152.543  26
   1  -5   4 6649.01 153.155  23
  -1   5  -4 6809.40 146.792  44
   1  -5   4 6719.37 152.396  13
   1  -5   4 6637.60 149.482  21
  -1   5  -5 9194.11 195.723  39
  -1   5  -5 8880.99 193.550  37
  -1   5  -5 9242.40 204.864  32
   1  -5   5 9270.77 201.476  13
  -1   5  -5 9275.76 203.522   6
   1  -5   5 9458.16 202.463  23
  -1   5  -5 9184.00 197.283  44
   1  -5   5 9272.25 196.352   2
  -1   5  -6 10804.7 227.944  37
  -1   5  -6 10448.3 239.874  32
   1  -5   6 10946.9 234.281  13
  -1   5  -6 10859.5 238.751   6
   1  -5   6 10784.0 234.104  23
  -1   5  -6 10717.5 231.774  44
  -1   5  -6 10999.2 236.221   1
   1  -5   6 11220.9 228.469   2
  -1   5  -7 1887.56 65.4738  37
  -1   5  -7 1896.98 77.1498  32
   1  -5   7 2033.80 70.6890  13
  -1   5  -7 1875.62 76.6512   6
   1  -5   7 2032.09 70.8395  23
  -1   5  -7 1877.76 70.5080  44
   1  -5   7 1880.41 62.1483   2
  -1   5  -7 2010.10 73.0650   1
   1  -5   8 599.596 44.2333  13
  -1   5  -8 634.659 50.8186  44
  -1   5  -8 594.964 57.9557   6
  -1   5  -8 565.703 42.0510  37
  -1   5  -8 622.423 49.2958   1
  -1   5  -9 5084.38 138.087   1
  -1   5  -9 5205.47 148.252  32
  -1   5  -9 4985.77 132.885  37
  -1   5  -9 5456.65 151.337   6
  -1   5  -9 5007.74 151.408   7
  -1   5 -10 13273.1 311.235  45
  -1   5 -10 12926.1 307.546  17
  -1   5 -10 12927.7 297.458   6
  -1   5 -10 12989.3 300.913   7
  -1   5 -10 11962.4 293.719  32
  -1   5 -10 12863.0 308.354  34
  -1   5 -11 6780.84 195.390  45
  -1   5 -11 6392.89 193.110  17
  -1   5 -11 6370.91 184.558   7
  -1   5 -11 5971.06 179.426  32
  -1   5 -11 6524.39 191.723  34
  -1   5 -12 79.9985 69.8093  45
  -1   5 -12 52.4419 64.4982  34
  -1   5 -12 58.7284 63.4214  32
  -1   5 -12 19.0438 57.0814   7
  -1   5 -12 90.7476 71.5668  17
  -1   5 -13 572.943 84.7507  45
  -1   5 -13 503.837 66.9060  24
  -1   5 -13 603.951 73.4557  34
  -1   5 -13 520.172 69.7699  40
  -1   5 -13 529.005 79.9287  17
  -1   5 -14 2317.05 116.035  17
  -1   5 -14 2472.82 111.772  34
  -1   5 -14 2173.51 104.197  24
  -1   5 -14 2323.35 117.753  45
  -1   5 -14 1952.16 98.2901  40
  -1   5 -14 2277.72 103.006   7
  -1   5 -15 1276.99 86.2989  34
  -1   5 -15 1235.88 92.4115  45
  -1   5 -15 1328.77 79.5574  24
  -1   5 -15 1267.07 79.2357  40
  -1   5 -15 1328.80 80.6511   7
  -1   5 -16 238.197 68.5134  29
  -1   5 -16 274.851 54.9575   7
  -1   5 -16 223.487 51.2155  40
  -1   5 -16 208.267 51.7718  24
  -1   5 -16 270.979 56.9952  15
  -1   5 -17 108.220 53.8326  29
  -1   5 -17 13.8003 41.4905  40
  -1   5 -17 86.1617 45.6736  15
  -1   5 -17 35.6466 41.6907  24
  -1   5 -18 476.887 43.5492  15
  -1   5 -18 578.454 57.1663  29
  -1   5 -19 124.075 33.6632  42
  -1   5 -19 148.468 36.4071  29
   1  -4 -23 1049.77 39.9890  37
   1  -4 -22 875.454 47.2106  37
   1  -4 -22 901.840 46.0785  14
   1  -4 -21 121.174 39.7407  14
   1  -4 -21 88.8615 41.9630  37
   1  -4 -21 64.7280 35.7498  38
   1  -4 -20 25.7443 44.4872  14
   1  -4 -20 8.84905 44.4761  37
   1  -4 -20 137.275 45.1849  38
   1  -4 -19 86.3350 47.1237  38
   1  -4 -19 78.7330 49.1564  37
   1  -4 -19 118.334 48.9838  14
   1  -4 -18 482.047 61.7699  14
   1  -4 -18 466.535 61.7852  27
   1  -4 -18 554.597 59.4831  42
   1  -4 -18 616.368 57.6081  22
   1  -4 -18 584.297 64.8961  38
   1  -4 -18 578.550 65.0210  37
   1  -4 -17 127.555 54.8332  14
   1  -4 -17 206.508 63.2789  29
   1  -4 -17 241.089 57.6181  27
   1  -4 -17 196.398 50.5522  22
   1  -4 -17 195.939 52.5831  42
   1  -4 -17 88.6626 59.3939  47
   1  -4 -17 223.533 57.8669  37
   1  -4 -17 222.956 62.1777  38
   1  -4 -16 8985.32 230.190  37
   1  -4 -16 9229.11 231.577  14
   1  -4 -16 9084.04 242.176  29
   1  -4 -16 8966.85 231.338  27
   1  -4 -16 9368.57 232.946  38
   1  -4 -16 8880.51 227.914  42
   1  -4 -16 9440.61 229.065  22
   1  -4 -16 8547.55 229.945  47
   1  -4 -15 1010.67 79.5159  47
   1  -4 -15 1260.98 76.9394  37
   1  -4 -15 1107.93 81.6045  27
   1  -4 -15 1155.12 85.2951  29
   1  -4 -15 1146.25 82.6569  38
   1  -4 -15 1023.56 76.5023  42
   1  -4 -15 1290.57 78.4623  22
   1  -4 -15 1160.34 81.2091  14
   1  -4 -14 1208.19 75.6997  47
   1  -4 -14 1216.29 78.9000  38
   1  -4 -14 1140.56 70.9513  37
   1  -4 -14 1269.30 76.1446  33
   1  -4 -14 970.372 79.0219  29
   1  -4 -14 1143.15 74.1859  27
   1  -4 -14 1097.88 70.6837  42
   1  -4 -14 996.749 73.8353  14
   1  -4 -14 1184.25 70.8234  22
   1  -4 -13 636.672 60.7391  47
   1  -4 -13 704.640 69.4997  46
   1  -4 -13 552.386 52.2350  12
   1  -4 -13 543.944 55.6335  14
   1  -4 -13 565.113 54.9899  42
   1  -4 -13 567.145 64.8988  40
   1  -4 -13 529.863 51.8993  37
   1  -4 -13 517.716 59.8931  38
   1  -4 -13 584.184 57.1333  33
   1  -4 -13 484.489 60.1655  27
   1  -4 -13 491.951 60.8373  29
   1  -4 -13 560.628 62.2756  15
   1  -4 -13 606.962 52.4460  20
   1  -4 -13 497.122 51.5111  22
   1  -4 -12 1013.20 71.9585  46
   1  -4 -12 1180.36 68.4378  24
   1  -4 -12 1195.77 69.3833  15
   1  -4 -12 1023.77 62.8841  14
   1  -4 -12 1047.73 70.5832  29
   1  -4 -12 1199.44 67.8812  27
   1  -4 -12 1178.61 67.2403  38
   1  -4 -12 1114.54 69.7557  40
   1  -4 -12 1208.18 61.7013  22
   1  -4 -12 1153.10 60.9371  12
   1  -4 -11 5360.43 140.126  42
   1  -4 -11 4961.13 144.812  40
   1  -4 -11 5305.50 138.075  37
   1  -4 -11 5323.44 139.292  33
   1  -4 -11 5281.92 140.972  12
   1  -4 -11 5393.75 145.619  15
   1  -4 -11 5652.37 141.537  14
   1  -4 -11 5187.48 143.684  44
   1  -4 -11 5253.58 144.132  47
   1  -4 -11 5417.35 146.467  46
   1  -4 -10 3802.83 109.964  42
   1  -4 -10 4015.32 116.123  40
   1  -4 -10 3916.81 113.717  38
   1  -4 -10 3945.34 106.476  37
   1  -4 -10 3665.19 107.434  33
   1  -4 -10 3744.33 104.460  30
   1  -4 -10 3925.53 116.741  29
   1  -4 -10 3821.93 111.469  12
   1  -4 -10 4115.56 115.671  24
   1  -4 -10 3730.68 111.906  44
   1  -4 -10 3684.13 112.534  47
   1  -4 -10 3882.95 115.390  46
   1  -4 -10 3726.57 104.353  18
   1  -4  -9 1553.32 71.9092  44
   1  -4  -9 1528.63 72.8268  46
   1  -4  -9 1557.31 70.1286  47
   1  -4  -9 1516.58 72.5661  24
   1  -4  -9 1651.66 69.5416  12
   1  -4  -9 1436.57 64.0665  42
   1  -4  -9 1386.73 71.3429  38
   1  -4  -9 1626.41 73.8535  40
   1  -4  -9 1399.06 62.4127  37
   1  -4  -9 1292.03 61.0493  33
   1  -4  -9 1490.58 72.6169  29
   1  -4  -9 1471.08 70.1185  28
   1  -4  -9 1592.77 71.9644  15
   1  -4  -9 1470.23 67.5493  14
   1  -4  -9 1421.57 61.5444  18
   1  -4  -8 6856.95 167.529  40
  -1   4   8 7172.53 151.079  35
   1  -4  -8 7318.54 159.213  37
   1  -4  -8 6703.53 157.835  33
   1  -4  -8 7215.87 169.647  29
   1  -4  -8 7169.25 166.437  28
   1  -4  -8 6988.98 163.095  42
   1  -4  -8 7066.69 167.012  24
   1  -4  -8 6979.56 168.963  15
   1  -4  -8 7239.77 166.557  46
   1  -4  -8 6913.43 162.402  44
   1  -4  -8 7057.69 168.287  47
   1  -4  -7 8928.40 190.570  42
   1  -4  -7 8897.10 195.029  40
   1  -4  -7 8545.36 186.421  33
   1  -4  -7 8875.77 193.714  28
   1  -4  -7 9202.16 196.807  29
   1  -4  -7 8639.03 193.328  46
   1  -4  -7 8946.10 195.313  47
   1  -4  -7 8599.83 189.844  44
   1  -4  -7 8745.28 173.444  23
  -1   4   7 8831.98 190.371   4
   1  -4  -7 8885.10 187.186  37
  -1   4   7 8954.47 182.366  35
   1  -4  -6 722.481 33.9846  37
  -1   4   6 761.328 34.2645  35
   1  -4  -6 722.525 35.4265  33
   1  -4  -6 710.131 42.0369  28
   1  -4  -6 733.446 43.1909  29
   1  -4  -6 721.120 25.8422  23
   1  -4  -6 728.514 38.9327  42
   1  -4  -6 715.082 34.1953   2
   1  -4  -6 739.073 41.7017  46
   1  -4  -6 695.849 38.8028  44
   1  -4  -5 6450.21 138.479  33
   1  -4  -5 6629.86 142.491  42
   1  -4  -5 6676.27 134.892  23
   1  -4  -5 6781.46 140.422   2
   1  -4  -5 6609.83 137.526  37
  -1   4   5 6630.04 138.659  35
   1  -4  -5 6472.47 142.093  46
   1  -4  -5 6643.08 139.612  44
   1  -4  -4 12297.0 240.387  37
  -1   4   4 12232.0 243.328  35
   1  -4  -4 12399.6 244.960   2
   1  -4  -4 11877.7 244.094  46
   1  -4  -4 12231.4 241.003  44
   1  -4  -4 12706.2 244.195  16
   1  -4  -3 334.937 26.4680   5
   1  -4  -3 324.275 24.9502  16
   1  -4  -3 286.852 25.4192   2
  -1   4   3 280.510 26.0981  35
   1  -4  -2 38146.6 735.254   5
   1  -4  -2 38881.9 735.135   2
  -1   4   2 38642.5 734.066  35
   1  -4  -1 66367.1 1243.50   2
   1  -4  -1 65946.6 1243.50  23
   1  -4  -1 64940.0 1243.62   5
   1  -4   0 576204. 10890.5   2
  -1   4   0 581442. 10884.3  25
   1  -4   0 586993. 10890.3  16
   1  -4   1 25327.6 480.225  23
  -1   4  -1 24054.7 474.501  25
  -1   4  -1 24675.7 479.030  35
   1  -4   1 24956.9 477.912  16
   1  -4   1 25099.9 479.141  21
   1  -4   1 25227.2 478.927   2
   1  -4   2 22083.6 433.953  16
   1  -4   2 22816.2 435.142   2
  -1   4  -2 23169.4 436.767  26
  -1   4  -2 22349.2 433.823  25
   1  -4   2 21940.8 436.788  23
   1  -4   2 22395.7 436.142  21
   1  -4   3 69984.4 1287.86   2
   1  -4   3 69547.6 1290.25  13
  -1   4  -3 71282.9 1289.94  26
   1  -4   3 69107.3 1290.37  23
  -1   4  -3 70391.6 1289.30  25
   1  -4   3 69157.1 1288.89  21
  -1   4  -3 69577.2 1285.38  44
   1  -4   4 13704.4 274.827  21
   1  -4   4 13892.3 273.123   2
  -1   4  -4 13625.6 266.397  14
  -1   4  -4 13882.9 276.202  26
  -1   4  -4 13731.6 278.060  25
   1  -4   4 13991.3 276.406  23
  -1   4  -4 13723.8 278.250   6
  -1   4  -4 14174.6 274.126  44
   1  -4   4 13774.1 275.988  13
  -1   4  -5 21422.0 433.328  37
  -1   4  -5 22018.6 427.963  14
   1  -4   5 22303.3 437.044  23
  -1   4  -5 21565.8 439.626  25
  -1   4  -5 22785.1 437.063  44
  -1   4  -5 22215.6 432.011  39
  -1   4  -5 22559.6 432.253  38
  -1   4  -6 846.391 51.8547  44
   1  -4   6 924.013 49.9680  23
  -1   4  -6 903.030 44.0356  38
  -1   4  -6 949.127 48.0495  37
  -1   4  -6 1022.11 61.6922  32
  -1   4  -6 1045.20 46.5978  11
  -1   4  -6 995.619 58.8634   6
  -1   4  -6 978.942 39.6779  14
  -1   4  -6 917.759 51.4910   1
  -1   4  -7 9353.82 208.772  46
  -1   4  -7 9933.55 214.549  44
   1  -4   7 9364.17 207.937  23
  -1   4  -7 9487.78 208.430  37
  -1   4  -7 9667.38 219.535  32
   1  -4   7 9776.42 208.724  13
  -1   4  -7 9607.79 204.774  38
  -1   4  -7 9945.59 219.539   6
  -1   4  -7 9848.50 214.852   1
  -1   4  -7 9720.32 201.607  14
  -1   4  -8 97.2818 36.2572  46
  -1   4  -8 112.153 41.0490  44
  -1   4  -8 60.7413 30.0159  11
  -1   4  -8 77.8895 30.7178  38
  -1   4  -8 87.3482 47.3135   6
  -1   4  -8 69.7064 34.2253  37
  -1   4  -8 86.9021 38.2006   1
  -1   4  -9 1570.34 65.1125  37
  -1   4  -9 1567.45 67.5971   1
  -1   4  -9 1640.58 83.5669  17
  -1   4  -9 1507.14 65.2299  46
  -1   4  -9 1502.69 69.7959  44
  -1   4  -9 1403.86 75.3498   7
  -1   4  -9 1612.31 78.6878   6
  -1   4  -9 1488.84 76.2950  32
  -1   4 -10 9471.06 236.331  17
  -1   4 -10 9250.94 238.005  45
  -1   4 -10 9545.79 230.295   6
  -1   4 -10 9479.20 232.953   7
  -1   4 -10 9003.68 227.008  32
  -1   4 -10 9196.01 237.269  34
  -1   4 -11 12.5064 57.2000  34
  -1   4 -11-32.6644 56.9629  32
  -1   4 -11 16.2313 37.5243  37
  -1   4 -11 70.2506 61.3023  45
  -1   4 -11 8.69960 46.4699  46
  -1   4 -11 253.121 60.1167  44
  -1   4 -11 22.7084 52.3674   7
  -1   4 -11 91.3290 58.6930   6
  -1   4 -11 72.8730 60.2913  17
  -1   4 -12 43.5819 64.5695  34
  -1   4 -12-8.97297 62.1270  32
  -1   4 -12 58.6666 68.6695  45
  -1   4 -12 30.8034 50.8044  46
  -1   4 -12 88.4507 44.5403  37
  -1   4 -12 36.5005 58.0096   7
  -1   4 -12 38.1475 71.9652  17
  -1   4 -13 3537.99 130.867  40
  -1   4 -13 3620.25 142.849  34
  -1   4 -13 4134.17 149.653  45
  -1   4 -13 3828.32 138.482  24
  -1   4 -13 3910.14 121.123  37
  -1   4 -13 3520.23 133.734   7
  -1   4 -13 4121.94 149.251  17
  -1   4 -14 2565.26 116.126  34
  -1   4 -14 2373.02 122.944  45
  -1   4 -14 2239.13 108.634  24
  -1   4 -14 2502.62 95.7727  37
  -1   4 -14 2323.42 107.747  40
  -1   4 -14 2387.07 122.781  17
  -1   4 -15 481.475 68.0369  40
  -1   4 -15 479.685 55.1236  37
  -1   4 -15 509.459 74.8268  34
  -1   4 -15 435.860 79.0834  45
  -1   4 -15 424.622 66.6561  24
  -1   4 -15 431.424 69.8725  15
  -1   4 -15 403.169 64.0574   7
  -1   4 -16 2.19692 41.1962  37
  -1   4 -16 49.7615 58.9812  15
  -1   4 -16 50.6653 63.8477  29
  -1   4 -16 59.2442 64.2867  45
  -1   4 -16 61.5994 54.6855   7
  -1   4 -16 27.9902 53.7331  40
  -1   4 -17 779.433 75.6708  29
  -1   4 -17 700.455 61.9225  40
  -1   4 -17 808.049 62.7920  24
  -1   4 -17 821.046 68.7772  15
  -1   4 -18 1175.60 75.1528  29
  -1   4 -18 1090.10 64.3824  15
  -1   4 -19 105.825 41.8897  29
  -1   4 -19 130.305 32.2423  15
  -1   4 -20 714.796 39.0640  42
  -1   4 -20 710.943 42.4628  29
   1  -3 -22 340.623 36.7509  37
   1  -3 -21-12.2592 37.2140  37
   1  -3 -21 17.7739 32.7981  14
   1  -3 -20 6.54473 43.8062  37
   1  -3 -20 5.71715 38.6864  38
   1  -3 -20 75.2814 41.1815  14
   1  -3 -19 63.8258 43.7723  27
   1  -3 -19 75.9074 39.9970  22
   1  -3 -19 42.7455 46.0467  14
   1  -3 -18 80.3799 48.8040  27
   1  -3 -18 36.4143 59.8099  29
   1  -3 -18 39.0711 50.8339  38
   1  -3 -18-19.2397 53.7455  37
   1  -3 -18 31.5250 46.4271  42
   1  -3 -18 18.7878 44.6191  22
   1  -3 -17 220.827 57.3724  14
   1  -3 -17 246.995 64.1768  29
   1  -3 -17 190.182 52.2204  27
   1  -3 -17 248.600 54.4074  38
   1  -3 -17 232.986 59.4517  37
   1  -3 -17 266.831 53.6838  42
   1  -3 -17 190.006 50.0409  22
   1  -3 -17 337.767 66.7774  47
   1  -3 -16 505.050 66.8742  37
   1  -3 -16 612.846 65.0135  14
   1  -3 -16 547.182 76.3523  29
   1  -3 -16 562.089 64.8068  27
   1  -3 -16 505.999 62.9769  42
   1  -3 -16 363.240 67.4837  47
   1  -3 -16 614.137 62.5834  22
   1  -3 -15 2610.36 111.182  47
   1  -3 -15 2817.00 118.162  24
   1  -3 -15 2802.84 121.243  40
   1  -3 -15 2672.06 107.917  38
   1  -3 -15 2742.21 110.777  37
   1  -3 -15 2675.61 108.428  27
   1  -3 -15 2476.24 116.916  29
   1  -3 -15 2421.11 108.074  42
   1  -3 -15 2672.42 109.689  14
   1  -3 -15 2691.82 113.447  15
   1  -3 -15 2641.07 102.544  22
   1  -3 -14 1684.64 98.9884  46
   1  -3 -14 2205.75 109.986  44
   1  -3 -14 1047.41 74.9642  47
   1  -3 -14 871.690 76.5614  24
   1  -3 -14 939.358 77.1960  40
   1  -3 -14 1017.15 72.1604  38
   1  -3 -14 1031.81 69.7244  37
   1  -3 -14 1741.12 93.6955  33
   1  -3 -14 987.019 80.2542  29
   1  -3 -14 877.306 70.9245  27
   1  -3 -14 914.987 67.6765  42
   1  -3 -14 991.897 71.4022  14
   1  -3 -14 985.035 73.8727  15
   1  -3 -14 959.005 66.3007  22
   1  -3 -13 1053.06 62.7493  22
   1  -3 -13 1030.23 68.3325  38
   1  -3 -13 1006.88 74.2774  40
   1  -3 -13 974.113 65.8418  37
   1  -3 -13 1074.94 67.9941  33
   1  -3 -13 1033.95 66.7630  27
   1  -3 -13 1103.39 74.4413  29
   1  -3 -13 1034.27 72.3813  24
   1  -3 -13 947.583 66.7664  14
   1  -3 -13 939.096 69.6180  15
   1  -3 -13 1207.40 79.6359  44
   1  -3 -13 1038.07 77.7047  46
   1  -3 -13 899.610 67.9776  47
   1  -3 -12 2629.24 90.2567  22
   1  -3 -12 2383.73 93.9562  38
   1  -3 -12 2572.68 98.2538  40
   1  -3 -12 2574.55 91.2748  37
   1  -3 -12 2589.42 93.4510  33
   1  -3 -12 2528.88 94.4207  27
   1  -3 -12 2360.24 97.7039  29
   1  -3 -12 2610.35 87.0020  12
   1  -3 -12 2497.72 98.0768  24
   1  -3 -12 2548.79 97.3916  15
   1  -3 -12 2483.35 91.6978  14
   1  -3 -12 2441.07 98.0257  46
   1  -3 -11 20.0565 46.1110  47
   1  -3 -11 15.7388 50.2015  44
   1  -3 -11 18.5419 51.0504  46
   1  -3 -11 61.7204 37.2270  12
   1  -3 -11 46.4984 41.0893  14
   1  -3 -11 234.722 46.3589  11
   1  -3 -11 68.7987 38.5099  20
   1  -3 -11 101.169 52.8058  40
   1  -3 -11 59.1484 45.7354  38
   1  -3 -11 47.6523 39.7997  37
   1  -3 -11 83.7710 44.8624  33
   1  -3 -11 110.534 47.1348  15
   1  -3 -11 76.6547 48.5765   7
   1  -3 -10 24249.9 505.690  18
   1  -3 -10 25983.0 520.105  40
   1  -3 -10 25824.7 516.020  38
   1  -3 -10 26057.1 513.517  37
   1  -3 -10 24784.2 513.102  33
   1  -3 -10 26356.1 522.926  29
   1  -3 -10 25132.3 506.287  30
   1  -3 -10 25166.2 514.691  11
   1  -3 -10 25294.0 512.291  12
   1  -3 -10 26375.4 520.270  24
   1  -3 -10 25189.6 517.001  44
   1  -3 -10 25637.0 517.972  47
   1  -3 -10 26367.2 519.983  46
   1  -3 -10 26449.2 521.179   7
   1  -3  -9 4502.86 121.957  44
   1  -3  -9 4246.35 118.523  47
   1  -3  -9 4459.28 124.179  46
   1  -3  -9 4443.32 121.670  24
   1  -3  -9 4248.47 116.621  11
   1  -3  -9 4607.46 118.155  12
   1  -3  -9 4195.03 110.574  18
   1  -3  -9 4399.90 123.864  40
   1  -3  -9 4393.28 121.277  38
   1  -3  -9 4392.56 115.051  37
   1  -3  -9 4345.18 116.091  33
   1  -3  -9 4144.60 110.223  30
   1  -3  -9 4390.61 123.912  29
   1  -3  -9 4340.83 123.057  15
   1  -3  -9 4574.33 119.728  14
   1  -3  -9 4576.27 124.115   7
  -1   3   9 4424.45 107.260   4
   1  -3  -8 74247.9 1415.60  47
   1  -3  -8 74252.9 1413.75  44
   1  -3  -8 75077.5 1416.02  46
   1  -3  -8 73828.6 1416.08  24
   1  -3  -8 75726.7 1412.74  11
   1  -3  -8 75437.7 1417.04  40
   1  -3  -8 74886.0 1410.86  37
   1  -3  -8 72363.6 1410.38  33
   1  -3  -8 75115.5 1414.51  28
   1  -3  -8 74962.2 1418.78  29
   1  -3  -8 70958.2 1408.14  18
   1  -3  -8 72070.7 1416.84  15
  -1   3   8 73787.1 1407.01   4
   1  -3  -8 75275.8 1417.46   7
  -1   3   7 728.302 40.1380   4
   1  -3  -7 665.241 47.5031  40
   1  -3  -7 688.784 40.4625  37
   1  -3  -7 700.498 42.5890  33
   1  -3  -7 700.526 47.7187  29
   1  -3  -7 691.998 45.0047  28
   1  -3  -7 670.851 46.1239  24
   1  -3  -7 597.516 48.2530  15
   1  -3  -7 657.911 45.4509  47
   1  -3  -7 680.251 46.8777  44
   1  -3  -7 740.855 50.5844  46
   1  -3  -6 7834.39 164.001  46
   1  -3  -6 7477.33 164.662  47
   1  -3  -6 7568.79 161.676  44
   1  -3  -6 7343.04 164.058  24
   1  -3  -6 7454.65 160.754  11
   1  -3  -6 7578.12 160.514  42
   1  -3  -6 7204.46 163.827  40
   1  -3  -6 7803.48 159.078  37
   1  -3  -6 6912.17 157.852  33
   1  -3  -6 7528.25 162.458  28
   1  -3  -6 7636.98 165.409  29
   1  -3  -6 7641.09 164.894  15
  -1   3   6 7602.73 159.875   4
   1  -3  -5 2409.17 56.0937  41
   1  -3  -5 2308.39 61.9949  42
   1  -3  -5 2328.11 66.5094  40
   1  -3  -5 2440.97 60.6092  37
  -1   3   5 2325.91 58.8522  35
   1  -3  -5 2228.28 60.6342  33
   1  -3  -5 2483.69 67.1358  29
   1  -3  -5 2519.40 65.7149  28
   1  -3  -5 2414.66 62.8444  11
   1  -3  -5 2469.13 66.1496  24
   1  -3  -5 2459.40 62.9335  44
   1  -3  -5 2359.12 65.2674  46
   1  -3  -5 2344.89 65.7194  47
   1  -3  -5 2300.07 66.7096  15
   1  -3  -5 2445.01 56.8926  16
   1  -3  -4 15636.6 305.236  37
  -1   3   4 15383.3 305.470  35
   1  -3  -4 14907.0 304.523  33
   1  -3  -4 15990.3 307.733  11
   1  -3  -4 15871.5 306.341  44
   1  -3  -4 16052.4 308.976  46
   1  -3  -4 15957.9 304.613  16
   1  -3  -4 15866.2 307.513  42
   1  -3  -4 15399.4 304.334  41
   1  -3  -4 16307.4 307.088   2
   1  -3  -3 75.5552 23.3552   2
   1  -3  -3 110.321 20.6581  16
   1  -3  -3 134.391 22.4678  46
   1  -3  -3 77.0967 20.9755  42
   1  -3  -3 88.1009 18.1906  41
  -1   3   3 80.2764 22.9413  35
   1  -3  -2 3680.19 81.0120  16
   1  -3  -2 3687.18 81.8268   2
   1  -3  -2 3643.16 80.5511  41
   1  -3  -2 3709.67 82.0922   5
  -1   3   2 3681.20 81.0466  35
   1  -3  -1 1832.99 47.5092   5
   1  -3  -1 1675.41 47.6815   2
   1  -3   0 155878. 2905.89  16
   1  -3   0 156906. 2906.28   2
   1  -3   0 151913. 2905.52  41
   1  -3   1 653360. 12321.9  16
   1  -3   1 655087. 12322.2   2
  -1   3  -1 666835. 12322.7  35
  -1   3  -2 22850.7 443.749  35
  -1   3  -2 23149.3 443.188  25
   1  -3   2 23238.8 444.788  23
   1  -3   2 22821.6 441.962  16
   1  -3   2 23383.2 443.311   2
   1  -3   2 23004.1 443.263  21
  -1   3  -3 1307.99 38.4503  38
  -1   3  -3 1286.80 34.1998  14
   1  -3   3 1303.98 37.0035  16
  -1   3  -3 1328.50 40.6151  26
   1  -3   3 1324.08 41.6289  23
  -1   3  -3 1373.21 43.4029  25
   1  -3   3 1265.58 38.6926   2
   1  -3   3 1333.86 39.2487  21
   1  -3   4 4424.09 94.3590   2
   1  -3   4 4345.64 97.3161  23
  -1   3  -4 4078.57 100.040  25
   1  -3   4 4285.93 97.1933  13
   1  -3   4 4354.24 96.1022  21
  -1   3  -4 4361.74 95.6974  38
  -1   3  -4 4075.39 95.7317  37
  -1   3  -4 4730.10 109.522  33
  -1   3  -4 4360.61 97.6117  26
  -1   3  -4 4291.36 92.2452  14
  -1   3  -4 4300.89 102.094   6
  -1   3  -5 487.121 31.8050  38
  -1   3  -5 517.763 26.0990  39
  -1   3  -5 425.125 30.8740  37
   1  -3   5 487.832 30.9969  13
  -1   3  -5 473.083 38.0616  44
  -1   3  -5 438.288 40.0101  25
  -1   3  -5 443.509 19.0213  22
   1  -3   5 519.639 30.7816  23
  -1   3  -5 514.830 27.9778  14
   1  -3   5 491.847 27.5385   2
  -1   3  -6 8405.58 184.169   6
  -1   3  -6 8486.21 174.223  38
  -1   3  -6 8144.65 175.707  37
  -1   3  -6 8892.57 187.440  32
  -1   3  -6 8790.89 193.320  33
  -1   3  -6 8437.56 174.944  11
   1  -3   6 8135.78 173.153  13
  -1   3  -6 7919.92 179.650  44
  -1   3  -6 7630.03 162.590  22
  -1   3  -6 8374.34 183.288  25
   1  -3   6 7923.42 173.142  23
  -1   3  -6 8146.53 171.120  14
   1  -3   6 8347.59 169.132   2
  -1   3  -6 7953.59 180.678   1
  -1   3  -7 1846.60 74.3140   6
  -1   3  -7 1655.86 61.4716  38
  -1   3  -7 1699.78 62.7653  37
  -1   3  -7 1719.11 73.9493  32
   1  -3   7 1833.62 59.6112  13
  -1   3  -7 1751.09 71.7260  44
   1  -3   7 1807.72 59.9126  23
  -1   3  -7 1736.79 56.9518  14
   1  -3   7 1760.96 52.1670   2
  -1   3  -7 1676.53 69.0197   1
  -1   3  -8 263.418 44.3383   1
  -1   3  -8 322.245 38.8422  38
  -1   3  -8 319.939 43.0426  37
  -1   3  -8 392.722 54.4503  32
  -1   3  -8 269.512 37.9167  11
  -1   3  -8 267.638 48.3843  44
  -1   3  -8 358.815 54.4067   6
  -1   3  -8 339.598 53.9075   7
  -1   3  -8 286.842 33.8280  14
  -1   3  -8 255.248 45.0551  46
  -1   3  -9 3461.29 99.0644  37
  -1   3  -9 3342.01 115.844  17
  -1   3  -9 3491.18 93.2214  14
  -1   3  -9 3523.11 96.7060  11
  -1   3  -9 3426.07 95.1825  38
  -1   3  -9 3299.03 110.807   7
  -1   3  -9 3409.84 110.175   6
  -1   3  -9 3293.99 102.496   1
  -1   3  -9 3533.35 101.555  46
  -1   3  -9 3310.50 115.315  45
  -1   3  -9 3402.53 106.646  44
  -1   3 -10 242.082 54.1704   6
  -1   3 -10 362.019 53.9860   7
  -1   3 -10 350.190 57.5696  34
  -1   3 -10 346.938 54.4137  32
  -1   3 -10 305.781 35.7788  11
  -1   3 -10 306.406 44.0256  37
  -1   3 -10 306.163 37.4164  38
  -1   3 -10 282.584 45.4242  46
  -1   3 -10 280.102 57.4327  17
  -1   3 -11 26983.2 545.385  37
  -1   3 -11 26523.6 538.598  11
  -1   3 -11 26269.6 535.855  14
  -1   3 -11 26838.9 566.700  17
  -1   3 -11 26662.8 551.128  44
  -1   3 -11 26934.1 566.288  45
  -1   3 -11 26872.1 548.002  46
  -1   3 -11 27315.1 558.689   7
  -1   3 -11 27165.8 558.388   6
  -1   3 -11 26521.2 557.449  32
  -1   3 -11 26718.0 564.718  34
  -1   3 -12 2849.04 118.661  34
  -1   3 -12 2929.03 116.222  32
  -1   3 -12 2907.55 121.293  45
  -1   3 -12 2865.32 113.956  44
  -1   3 -12 2906.65 106.601  46
  -1   3 -12 2888.44 100.882  37
  -1   3 -12 2813.36 112.281   7
  -1   3 -12 3061.69 122.611  17
  -1   3 -13 3195.12 128.298  34
  -1   3 -13 3030.85 121.620  32
  -1   3 -13 2954.74 128.746  45
  -1   3 -13 3078.55 112.741  46
  -1   3 -13 2926.62 119.562  24
  -1   3 -13 2925.19 104.991  37
  -1   3 -13 2727.34 115.322   7
  -1   3 -13 2787.89 124.069  17
  -1   3 -14 52.4944 61.3935  40
  -1   3 -14 78.0067 66.7244  34
  -1   3 -14 224.213 61.6676  46
  -1   3 -14 62.4925 69.3320  45
  -1   3 -14 109.723 61.1446  24
  -1   3 -14-2.51033 46.6547  37
  -1   3 -14 25.7829 58.2563   7
  -1   3 -14 119.978 72.9232  17
  -1   3 -15 1332.14 90.0971  40
  -1   3 -15 1488.79 78.4594  37
  -1   3 -15 1538.11 98.1938  34
  -1   3 -15 1646.91 103.638  45
  -1   3 -15 1542.63 88.7910  24
  -1   3 -15 1475.46 94.9842  15
  -1   3 -15 1614.38 91.2797   7
  -1   3 -16 9025.76 219.755  37
  -1   3 -16 8960.52 245.313  29
  -1   3 -16 8783.47 231.332  24
  -1   3 -16 9593.92 236.901   7
  -1   3 -16 9142.69 244.901  45
  -1   3 -16 8833.51 231.425  40
  -1   3 -17 924.677 74.3279  40
  -1   3 -17 991.425 75.1099  15
  -1   3 -18 374.381 44.5312  37
  -1   3 -18 409.261 63.9669  29
  -1   3 -18 388.673 54.4223  15
  -1   3 -18 378.035 53.3018  40
  -1   3 -19 99.2861 39.9007  15
  -1   3 -19 146.185 50.4168  29
  -1   3 -20 38.4726 33.2948  42
  -1   3 -20 75.0364 37.5858  29
   1  -2 -22 106.414 29.4990  37
   1  -2 -21 187.085 33.6996  14
   1  -2 -21 175.385 39.2831  37
   1  -2 -20-59.9103 38.1507  14
   1  -2 -20 4.19581 44.7772  37
   1  -2 -20 36.8357 34.3831  38
   1  -2 -20 15.9945 34.4854  42
   1  -2 -19 591.735 54.1899  42
   1  -2 -19 679.796 67.6437  29
   1  -2 -19 550.570 53.2556  38
   1  -2 -19 600.041 54.2748  14
   1  -2 -18 2037.08 101.311  29
   1  -2 -18 2116.76 87.9267  27
   1  -2 -18 2013.35 93.0319  37
   1  -2 -18 1911.15 87.4743  38
   1  -2 -18 2237.82 92.6780  42
   1  -2 -17 202.572 52.4280  38
   1  -2 -17 237.328 61.3742  37
   1  -2 -17 259.900 54.8457  14
   1  -2 -17 180.015 64.5616  29
   1  -2 -17 293.339 53.8156  27
   1  -2 -17 248.945 57.9609  42
   1  -2 -17 280.420 50.3589  22
   1  -2 -16 6500.47 182.868  37
   1  -2 -16 6025.74 183.205  15
   1  -2 -16 6478.76 176.823  14
   1  -2 -16 6257.00 175.186  27
   1  -2 -16 6476.92 192.010  29
   1  -2 -16 6789.85 183.764  47
   1  -2 -16 6297.99 169.432  22
   1  -2 -16 6545.77 191.987  24
   1  -2 -16 5757.66 178.165  42
   1  -2 -16 6377.88 175.933  38
   1  -2 -15 541.252 68.0623  37
   1  -2 -15 548.803 67.3721  38
   1  -2 -15 562.002 72.6492  15
   1  -2 -15 682.887 67.1417  14
   1  -2 -15 444.226 80.7513  29
   1  -2 -15 571.012 61.5628  27
   1  -2 -15 615.193 59.6995  22
   1  -2 -15 617.376 76.7716  24
   1  -2 -15 485.311 68.9561  47
   1  -2 -15 486.725 75.4952  40
   1  -2 -14 1897.94 100.343  40
   1  -2 -14 1825.35 86.9456  38
   1  -2 -14 2001.84 91.1027  37
   1  -2 -14 1832.73 98.0301  29
   1  -2 -14 1888.80 90.5787  27
   1  -2 -14 1967.89 83.8684  22
   1  -2 -14 2025.48 98.1578  24
   1  -2 -14 2054.15 98.4745  15
   1  -2 -14 1846.20 88.8756  14
   1  -2 -14 1638.70 90.0987  47
   1  -2 -13 1047.50 77.9362  46
   1  -2 -13 853.545 68.1722  47
   1  -2 -13 1385.00 86.1039  44
   1  -2 -13 957.841 71.8780  24
   1  -2 -13 942.905 61.7471  22
   1  -2 -13 869.330 63.7140  38
   1  -2 -13 828.011 71.6283  40
   1  -2 -13 996.952 66.1662  37
   1  -2 -13 1336.82 82.2724  33
   1  -2 -13 926.408 74.6769  29
   1  -2 -13 1015.35 64.6161  27
   1  -2 -13 911.134 68.9172  15
   1  -2 -13 893.073 62.5001  14
   1  -2 -13 865.691 73.3469   7
   1  -2 -12 8804.30 222.402  46
   1  -2 -12 8731.13 220.876  44
   1  -2 -12 9145.56 224.032  24
   1  -2 -12 9292.79 217.134  11
   1  -2 -12 9077.24 224.083  40
   1  -2 -12 8998.52 216.282  37
   1  -2 -12 9133.24 220.154  33
   1  -2 -12 9062.52 217.900  27
   1  -2 -12 9198.37 227.641  29
   1  -2 -12 9276.93 222.834  15
   1  -2 -12 9079.91 214.565  14
   1  -2 -12 9247.67 213.830  22
   1  -2 -12 9565.15 228.139   7
   1  -2 -11 16819.7 353.785  38
   1  -2 -11 15957.7 354.481  47
   1  -2 -11 17354.2 354.926  11
   1  -2 -11 16700.6 346.281  12
   1  -2 -11 16898.8 352.349  14
   1  -2 -11 16362.9 358.086  15
   1  -2 -11 16407.0 346.273  20
   1  -2 -11 16976.3 360.741   7
   1  -2 -10 14040.2 301.081  18
   1  -2 -10 14913.4 307.422  20
   1  -2 -10 15302.1 318.981  40
   1  -2 -10 14678.4 312.419  38
   1  -2 -10 15480.8 312.877  37
   1  -2 -10 14592.1 312.139  33
   1  -2 -10 14548.5 301.776  30
   1  -2 -10 14756.4 320.783  29
   1  -2 -10 14639.0 313.195  27
   1  -2 -10 14882.2 307.100  12
   1  -2 -10 14518.7 312.120  11
   1  -2 -10 14564.0 317.992  24
   1  -2 -10 14579.5 318.562  46
   1  -2 -10 14532.2 313.885  47
   1  -2 -10 14674.7 315.925  44
   1  -2 -10 14536.0 318.163   7
   1  -2  -9 4487.59 126.262  46
   1  -2  -9 4287.90 123.679  44
   1  -2  -9 4522.25 124.662  24
   1  -2  -9 4629.13 119.220  11
   1  -2  -9 4354.42 109.930  18
   1  -2  -9 4341.38 113.616  20
   1  -2  -9 4524.01 125.652  40
   1  -2  -9 4532.40 119.577  38
   1  -2  -9 4657.64 118.572  37
   1  -2  -9 4657.25 121.971  33
   1  -2  -9 4365.61 109.670  30
   1  -2  -9 4356.25 128.177  29
   1  -2  -9 4338.08 117.687  14
   1  -2  -9 4570.92 124.305  15
   1  -2  -9 4538.91 124.125   7
   1  -2  -8 52861.6 1018.94  44
   1  -2  -8 50955.4 1017.55  47
   1  -2  -8 53055.6 1020.57  46
   1  -2  -8 53778.0 1021.34  24
   1  -2  -8 50963.5 1013.35  12
   1  -2  -8 53721.0 1017.64  11
   1  -2  -8 51798.4 1010.12  18
   1  -2  -8 52607.7 1020.91  40
   1  -2  -8 53762.2 1018.01  38
   1  -2  -8 53708.0 1016.40  37
   1  -2  -8 54333.4 1018.10  33
   1  -2  -8 52114.0 1024.55  29
   1  -2  -8 52386.9 1010.43  30
   1  -2  -8 52786.1 1020.33  15
   1  -2  -8 53985.0 1016.57  14
  -1   2   8 52912.9 1008.23   4
   1  -2  -8 53995.7 1021.51   7
  -1   2   7 13180.3 263.918   4
   1  -2  -7 12681.4 270.383  47
   1  -2  -7 13268.5 273.811  46
   1  -2  -7 13265.4 271.945  44
   1  -2  -7 13392.4 273.243  24
   1  -2  -7 12677.6 267.105  12
  -1   2   7 12989.6 257.503  43
   1  -2  -7 13144.6 273.574  40
   1  -2  -7 13773.4 269.623  37
   1  -2  -7 13636.2 270.071  33
   1  -2  -7 12551.2 263.840  30
   1  -2  -7 13561.6 276.172  29
   1  -2  -7 12866.7 272.913  15
   1  -2  -7 12937.5 264.605  18
   1  -2  -6 20301.4 392.640  44
   1  -2  -6 19754.0 392.605  47
   1  -2  -6 19178.2 393.092  46
   1  -2  -6 18320.4 393.720  24
   1  -2  -6 20767.8 391.840  11
  -1   2   6 19529.0 381.612  43
   1  -2  -6 19236.3 394.154  40
   1  -2  -6 20354.5 390.419  37
   1  -2  -6 20043.2 389.965  33
   1  -2  -6 20308.4 392.070  28
   1  -2  -6 19734.7 395.625  29
   1  -2  -6 20109.8 393.780  15
   1  -2  -6 19517.7 394.018   7
  -1   2   6 20245.3 388.112   4
   1  -2  -5 16565.6 342.687  47
   1  -2  -5 17630.3 343.250  44
   1  -2  -5 17264.8 344.010  46
   1  -2  -5 17706.8 344.334  24
   1  -2  -5 17920.9 342.813  11
   1  -2  -5 16698.5 332.963  41
   1  -2  -5 16800.3 344.539  40
   1  -2  -5 18099.7 341.165  37
   1  -2  -5 17017.4 339.800  33
   1  -2  -5 17573.1 342.378  28
   1  -2  -5 17724.7 346.295  29
   1  -2  -5 17151.4 344.647  15
   1  -2  -5 17604.6 332.953  16
  -1   2   5 17936.8 340.969   4
   1  -2  -5 17640.6 344.495   7
   1  -2  -4 49656.4 969.283  41
   1  -2  -4 48650.5 976.114  46
   1  -2  -4 50455.4 975.850  47
   1  -2  -4 52138.8 975.229  44
   1  -2  -4 51793.4 976.566  24
   1  -2  -4 51873.8 975.180  11
   1  -2  -4 52762.3 973.501  37
   1  -2  -4 49363.6 972.069  33
   1  -2  -4 51285.1 975.125  28
   1  -2  -4 52857.4 969.232  16
   1  -2  -4 51977.7 977.052  15
  -1   2   4 52735.3 974.927   4
   1  -2  -4 53388.8 976.966   7
   1  -2  -3 5560.21 115.436   2
   1  -2  -3 5739.82 119.310  40
   1  -2  -3 5500.83 114.233  37
   1  -2  -3 5426.53 113.341  33
   1  -2  -3 5516.13 119.281  29
   1  -2  -3 5657.29 118.229  24
   1  -2  -3 5811.09 113.046  16
   1  -2  -3 5618.89 116.789  11
   1  -2  -3 5431.42 118.300  46
   1  -2  -3 5494.39 115.916  44
   1  -2  -2 188.788 21.4128   2
   1  -2  -2 141.171 17.8206  11
   1  -2  -1 185934. 3446.83   2
   1  -2  -1 186318. 3446.98   5
  -1   2   1 179501. 3443.89  11
   1  -2  -1 186245. 3446.53  16
   1  -2   0 190539. 3592.66   2
   1  -2   0 192842. 3592.78   5
  -1   2  -1 185826. 3563.98  35
  -1   2  -1 193287. 3561.15  19
   1  -2   1 190922. 3564.43   2
   1  -2   1 189752. 3564.25   9
  -1   2  -1 191315. 3564.02  31
   1  -2   1 187855. 3564.12  16
   1  -2   2 21805.9 404.693   2
  -1   2  -2 21835.7 405.259  35
  -1   2  -2 22309.3 404.336  19
   1  -2   2 21992.8 404.205  16
  -1   2  -2 21231.8 402.171  14
  -1   2  -2 22167.2 407.096  31
  -1   2  -3 20756.0 405.888  25
   1  -2   3 21334.4 403.659  23
  -1   2  -3 21492.3 402.825  26
   1  -2   3 21037.6 402.180  21
  -1   2  -3 21723.6 404.924  19
  -1   2  -3 21248.0 403.561  38
  -1   2  -3 20874.0 403.439  36
  -1   2  -3 20759.2 406.734  31
  -1   2  -3 22124.2 409.656  33
  -1   2  -3 21245.4 401.321  14
   1  -2   3 21206.0 400.596  16
   1  -2   3 21508.1 401.961   2
   1  -2   4 41588.4 757.320   2
  -1   2  -4 36906.1 765.596  47
   1  -2   4 40496.8 759.492  23
  -1   2  -4 41089.5 763.980  25
   1  -2   4 41376.2 759.753  13
   1  -2   4 40547.2 758.437  21
  -1   2  -4 41281.1 763.309  19
  -1   2  -4 39303.3 754.129  22
  -1   2  -4 40805.1 760.497  38
  -1   2  -4 35358.5 759.022  37
  -1   2  -4 38750.3 765.596  33
  -1   2  -4 41238.8 765.385  31
  -1   2  -4 39657.4 758.762  26
  -1   2  -4 40595.8 758.664  14
   1  -2   4 39598.4 754.987  16
  -1   2  -4 41952.7 765.437   6
  -1   2  -5 43.5810 31.5226  47
   1  -2   5 24.4014 18.2862  23
  -1   2  -5 33.0002 28.9875  25
   1  -2   5 14.0831 17.9216  13
  -1   2  -5 60.0216 20.9387  11
  -1   2  -5 60.9409 13.8077  22
  -1   2  -5 43.4968 28.3429  19
  -1   2  -5 21.7837 28.4882   6
  -1   2  -5 40.9369 23.2810  37
  -1   2  -5 27.6071 21.3460  38
  -1   2  -5 141.271 32.8180  33
  -1   2  -5 39.0652 28.9545  31
  -1   2  -5 28.2912 19.1523  14
  -1   2  -5 8.85329 27.8901   1
   1  -2   5 27.3960 15.8903   2
  -1   2  -6 20864.5 428.420  47
  -1   2  -6 22022.4 424.209  25
   1  -2   6 21269.7 414.420  23
   1  -2   6 21141.1 414.308  13
  -1   2  -6 22566.7 418.984  11
  -1   2  -6 20489.3 410.525  22
  -1   2  -6 21078.5 417.894  38
  -1   2  -6 21339.5 420.159  37
  -1   2  -6 21373.8 424.585  31
  -1   2  -6 22237.7 426.391  32
  -1   2  -6 21919.8 427.974  33
  -1   2  -6 21426.7 418.896  27
  -1   2  -6 20810.4 415.900  14
   1  -2   6 21516.5 410.451   2
  -1   2  -7 8116.96 181.999   1
   1  -2   7 8124.76 164.266   2
  -1   2  -7 7739.97 182.696  44
  -1   2  -7 8309.61 188.097  47
   1  -2   7 7995.63 169.517  23
  -1   2  -7 7899.68 184.273  25
   1  -2   7 8041.11 169.683  13
  -1   2  -7 8613.32 175.835  11
  -1   2  -7 8118.44 167.193  22
  -1   2  -7 8188.23 175.723  38
  -1   2  -7 8452.90 178.460  37
  -1   2  -7 7897.30 186.669  33
  -1   2  -7 8139.74 186.624  32
  -1   2  -7 8239.95 176.541  27
  -1   2  -7 7912.75 174.078  14
  -1   2  -7 8023.43 184.467   6
  -1   2  -8 246.694 60.2065  45
  -1   2  -8 388.437 60.4120  47
  -1   2  -8 334.951 48.0009   1
  -1   2  -8 317.240 51.3941  44
  -1   2  -8 327.832 43.9126  37
  -1   2  -8 283.746 42.0924  38
  -1   2  -8 327.280 56.9279  32
  -1   2  -8 376.404 61.9681  33
  -1   2  -8 335.416 42.9190  27
  -1   2  -8 315.663 29.9875  22
  -1   2  -8 282.350 38.3401  14
  -1   2  -8 278.357 61.9689  17
  -1   2  -8 374.617 55.8555   6
  -1   2  -8 358.738 55.4217   7
  -1   2  -9 17850.0 365.343  47
  -1   2  -9 17459.4 359.624  44
  -1   2  -9 16630.2 370.268  45
  -1   2  -9 16643.8 355.840  46
  -1   2  -9 17307.3 351.818  11
  -1   2  -9 17050.6 351.340  38
  -1   2  -9 17727.4 355.574  37
  -1   2  -9 17771.2 370.643  34
  -1   2  -9 17205.1 364.579  32
  -1   2  -9 16895.7 364.415  33
  -1   2  -9 17053.3 352.305  27
  -1   2  -9 16499.8 341.183  22
  -1   2  -9 17934.8 365.899   6
  -1   2  -9 17649.8 367.150   7
  -1   2  -9 17083.5 349.049  14
  -1   2 -10 1010.83 72.6365  17
  -1   2 -10 972.224 53.1892  11
  -1   2 -10 924.965 55.8767  37
  -1   2 -10 1029.78 53.5971  38
  -1   2 -10 911.523 58.7637  46
  -1   2 -10 949.868 65.4463  44
  -1   2 -10 973.146 69.3294  45
  -1   2 -10 1172.15 73.8969  47
  -1   2 -10 963.892 66.8182   6
  -1   2 -10 1025.77 66.3128   7
  -1   2 -11 17414.5 366.676  14
  -1   2 -11 17706.0 392.180  17
  -1   2 -11 17977.6 385.299  32
  -1   2 -11 18074.4 391.035  34
  -1   2 -11 17833.6 391.232  33
  -1   2 -11 17657.2 369.388  11
  -1   2 -11 18076.3 385.490  47
  -1   2 -11 17747.5 390.625  45
  -1   2 -11 17443.0 385.252   7
  -1   2 -11 17891.4 385.188   6
  -1   2 -11 17438.0 368.518  38
  -1   2 -12 24.5099 36.1545  38
  -1   2 -12-8.91656 55.6010  34
  -1   2 -12 35.1276 58.7875  32
  -1   2 -12 66.2437 57.1659  45
  -1   2 -12 34.8729 50.1040  46
  -1   2 -12 43.7407 52.0972  44
  -1   2 -12-2.68877 51.2750  24
  -1   2 -12 8.63587 44.5485  37
  -1   2 -12-10.7571 48.9577   7
  -1   2 -12 39.7774 62.7149  17
  -1   2 -12 43.9975 37.4681  14
  -1   2 -13 114.450 43.5008  38
  -1   2 -13 68.8464 62.1933  32
  -1   2 -13 100.556 61.8798  34
  -1   2 -13 95.8409 65.4439  45
  -1   2 -13 181.922 65.3275  44
  -1   2 -13 36.0271 53.0238  46
  -1   2 -13 85.8454 57.7126  24
  -1   2 -13 99.5861 48.9070  37
  -1   2 -13 105.906 55.3110   7
  -1   2 -13 82.5393 39.8884  14
  -1   2 -13 47.1392 66.5379  17
  -1   2 -14 52.4144 62.9865  40
  -1   2 -14 80.1754 44.1227  38
  -1   2 -14 86.2702 66.4205  34
  -1   2 -14 77.7448 69.4094  45
  -1   2 -14 49.7374 60.6115  46
  -1   2 -14 125.173 58.0364  24
  -1   2 -14 66.2326 49.7420  37
  -1   2 -14 113.551 58.4284   7
  -1   2 -14 77.7822 43.0436  14
  -1   2 -15 2785.02 108.179  37
  -1   2 -15 2945.83 122.971  34
  -1   2 -15 2908.28 115.992  46
  -1   2 -15 2875.31 126.916  45
  -1   2 -15 2686.69 115.945  24
  -1   2 -15 2543.22 117.269  40
  -1   2 -15 2646.65 120.004  15
  -1   2 -15 2696.91 97.4126  14
  -1   2 -16 7695.07 222.342  15
  -1   2 -16 7977.56 231.300  29
  -1   2 -16 8018.53 207.335  37
  -1   2 -16 8102.67 217.340  24
  -1   2 -16 7888.50 217.684  40
  -1   2 -16 8570.87 221.376   7
  -1   2 -17 1215.10 81.5871  24
  -1   2 -17 1324.57 86.6553  40
  -1   2 -17 1269.29 74.9328  37
  -1   2 -17 1292.25 91.9320  29
  -1   2 -18 1420.25 82.8306  15
  -1   2 -18 1402.07 89.2167  29
  -1   2 -19 444.606 53.4015  15
  -1   2 -19 373.363 58.5772  29
  -1   2 -19 362.433 44.5832  37
  -1   2 -20 37.0608 42.9640  29
  -1   2 -20 30.1491 30.6922  37
  -1   2 -20-7.47301 38.2934  42
  -1   2 -21 24.1176 31.8990  29
  -1   2 -21 3.54118 25.9419  42
   1  -1 -22 271.606 27.9527  37
   1  -1 -21 921.160 50.1234  37
   1  -1 -20 149.000 35.4138  42
   1  -1 -20 132.207 36.6815  14
   1  -1 -20 130.353 41.0894  37
   1  -1 -19 275.195 46.3505  42
   1  -1 -19 310.920 43.6666  14
   1  -1 -19 369.052 60.9361  29
   1  -1 -18 344.213 65.8217  29
   1  -1 -18 314.578 51.7923  14
   1  -1 -18 288.502 54.5939  42
   1  -1 -18 315.541 49.0813  38
   1  -1 -18 321.296 55.5049  37
   1  -1 -17 71.5362 48.4549  14
   1  -1 -17 118.601 59.3934  15
   1  -1 -17 68.3917 44.2544  27
   1  -1 -17-20.9807 61.9333  29
   1  -1 -17-8.80521 51.7855  42
   1  -1 -17 68.3473 57.2422  37
   1  -1 -17 19.8186 47.7681  38
   1  -1 -17 6.63326 59.4932  24
   1  -1 -16 2216.35 108.053  15
   1  -1 -16 2175.01 95.2035  14
   1  -1 -16 2203.06 115.462  29
   1  -1 -16 2371.58 98.1766  27
   1  -1 -16 2420.28 97.4516  38
   1  -1 -16 2268.71 111.865  40
   1  -1 -16 2144.74 89.0521  22
   1  -1 -16 2309.73 113.175  24
   1  -1 -16 2585.30 106.508  37
   1  -1 -15 20790.0 441.058  37
   1  -1 -15 20233.2 433.340  14
   1  -1 -15 19675.3 443.583  15
   1  -1 -15 19675.8 454.556  29
   1  -1 -15 19946.8 433.146  27
   1  -1 -15 20270.1 434.160  38
   1  -1 -15 19713.4 446.602  40
   1  -1 -15 21067.8 451.853  24
   1  -1 -15 20279.4 441.360  47
   1  -1 -15 20281.6 427.837  22
   1  -1 -14 261.125 49.6766  22
   1  -1 -14 322.369 67.7926  40
   1  -1 -14 313.448 64.0707  37
   1  -1 -14 312.317 54.7568  38
   1  -1 -14 237.791 60.6227  15
   1  -1 -14 232.626 58.0061  14
   1  -1 -14 195.516 65.8040  29
   1  -1 -14 178.150 53.6144  27
   1  -1 -14 247.653 65.9846  24
   1  -1 -14 147.354 63.1776  47
   1  -1 -14 348.023 68.4657   7
   1  -1 -13 228.640 64.4974  46
   1  -1 -13 54.7153 52.4314  47
   1  -1 -13 82.4440 57.9137  24
   1  -1 -13 121.405 50.6470  11
   1  -1 -13 193.922 48.5233  14
   1  -1 -13 92.4046 42.2402  22
   1  -1 -13 168.215 56.9411  40
   1  -1 -13 156.524 48.2739  38
   1  -1 -13 145.142 49.7386  37
   1  -1 -13 91.4060 47.2218  27
   1  -1 -13 48.8176 57.0403  29
   1  -1 -13 113.505 54.0923  15
   1  -1 -13 81.4663 59.3814   7
   1  -1 -12 4749.98 146.558  44
   1  -1 -12 4869.76 145.136  46
   1  -1 -12 4756.83 145.904  24
   1  -1 -12 5175.48 140.444  11
   1  -1 -12 4978.47 132.993  22
   1  -1 -12 4652.21 134.439  38
   1  -1 -12 4796.37 146.153  40
   1  -1 -12 5071.93 140.732  37
   1  -1 -12 4873.85 136.098  27
   1  -1 -12 4947.27 152.646  29
   1  -1 -12 4942.12 135.619  14
   1  -1 -12 4798.51 143.992  15
   1  -1 -12 5001.80 147.556   7
   1  -1 -11 6411.86 167.915  45
   1  -1 -11 6207.13 168.975  24
   1  -1 -11 6589.42 162.735  11
   1  -1 -11 6378.66 166.203  15
   1  -1 -11 6545.00 159.588  14
   1  -1 -11 6479.72 172.999  29
   1  -1 -11 6589.70 169.958   7
   1  -1 -11 6456.51 160.089  38
   1  -1 -10 7945.52 178.980  20
   1  -1 -10 8045.06 194.967  40
   1  -1 -10 8263.07 187.415  38
   1  -1 -10 8240.84 189.300  37
   1  -1 -10 7985.26 192.212  33
   1  -1 -10 7897.62 187.007  27
   1  -1 -10 7863.28 189.108  11
   1  -1 -10 7720.47 194.504  24
   1  -1 -10 8071.98 194.337  46
   1  -1 -10 8055.18 192.651  44
   1  -1 -10 7695.34 189.911  47
   1  -1 -10 7997.37 192.665  45
   1  -1 -10 8027.71 196.781   7
   1  -1  -9 6321.37 153.545  45
   1  -1  -9 5825.15 148.457  47
   1  -1  -9 6263.25 155.090  44
   1  -1  -9 6060.81 156.758  46
   1  -1  -9 5903.45 156.671  24
   1  -1  -9 6484.62 150.566  11
   1  -1  -9 5852.69 137.705  18
   1  -1  -9 5952.93 140.229  20
   1  -1  -9 6002.23 155.807  40
   1  -1  -9 6248.82 148.748  38
   1  -1  -9 6415.24 149.942  37
   1  -1  -9 5794.11 150.022  33
   1  -1  -9 6052.71 148.161  27
   1  -1  -9 6025.55 153.025  15
   1  -1  -9 5984.18 148.161  14
   1  -1  -9 5600.29 153.743   7
   1  -1  -8 1025.27 68.9056  44
   1  -1  -8 999.849 62.2026  45
   1  -1  -8 1025.13 58.4432  47
   1  -1  -8 998.063 65.8934  46
   1  -1  -8 943.306 65.7485  24
   1  -1  -8 986.282 50.6829  20
   1  -1  -8 1027.03 47.5054  18
   1  -1  -8 1095.44 57.8582  38
   1  -1  -8 1073.39 64.7958  40
   1  -1  -8 968.681 58.5045  37
   1  -1  -8 1044.59 64.5846  34
   1  -1  -8 1045.66 63.4372  33
   1  -1  -8 1065.25 47.3546  30
   1  -1  -8 879.258 56.7965  11
   1  -1  -8 992.449 49.2676  12
   1  -1  -8 1008.01 55.8531  14
   1  -1  -8 962.290 62.5720  15
   1  -1  -8 983.578 64.1005   7
  -1   1   8 1045.30 42.1211   4
  -1   1   7 2454.66 63.8553   4
  -1   1   7 2432.04 62.7019  43
   1  -1  -7 2315.47 77.8582  40
   1  -1  -7 2401.07 71.8802  38
   1  -1  -7 2541.26 74.0903  37
   1  -1  -7 2263.65 75.4954  33
   1  -1  -7 2387.88 77.4206  34
   1  -1  -7 2394.19 64.7933  30
   1  -1  -7 2328.07 78.1713  46
   1  -1  -7 2331.15 75.8930  45
   1  -1  -7 2349.26 78.1117  44
   1  -1  -7 2243.10 74.1013  47
   1  -1  -7 2462.02 67.8030  12
   1  -1  -7 2456.72 66.6209  18
   1  -1  -7 2380.57 76.1023  15
  -1   1   6 3268.18 74.1698  43
   1  -1  -6 3430.07 85.7542  40
   1  -1  -6 2807.35 83.7331  15
   1  -1  -6 3342.06 86.2961  34
   1  -1  -6 3469.27 83.6526  33
   1  -1  -6 3205.70 75.4173  30
   1  -1  -6 3471.67 84.1085  45
   1  -1  -6 3415.68 85.4885  44
   1  -1  -6 3259.83 83.7277  47
   1  -1  -6 3526.27 85.9572  46
   1  -1  -6 3108.86 77.0268  12
   1  -1  -6 2878.03 63.9737  13
   1  -1  -6 3234.92 83.3377  11
  -1   1   6 3104.97 75.6198   4
   1  -1  -6 3038.55 85.4205   7
   1  -1  -6 3203.61 75.3640  18
  -1   1   5 4760.10 100.293  43
   1  -1  -5 4636.33 108.261  40
   1  -1  -5 4696.97 92.4514  16
   1  -1  -5 4646.27 108.272  15
   1  -1  -5 4650.61 108.594  34
   1  -1  -5 4310.76 105.952  33
   1  -1  -5 4675.70 100.936  30
   1  -1  -5 4794.79 109.363   7
  -1   1   5 4843.32 102.758   4
   1  -1  -5 5034.16 108.036  11
   1  -1  -5 4506.13 107.945  46
   1  -1  -5 4862.12 107.195  45
   1  -1  -5 4882.96 108.569  44
   1  -1  -5 4204.11 104.671  47
   1  -1  -5 4873.95 101.582  18
   1  -1  -4 44145.4 827.667  33
   1  -1  -4 42459.8 827.362  28
   1  -1  -4 42411.1 829.096  15
   1  -1  -4 44491.8 819.478  16
   1  -1  -4 43144.8 821.597  10
   1  -1  -4 43022.8 828.277  47
   1  -1  -4 43654.6 829.326  44
   1  -1  -4 43800.1 828.151  45
  -1   1   4 43433.6 826.375   4
  -1   1   3 52421.3 983.920   4
   1  -1  -3 52154.5 985.327   7
   1  -1  -3 51961.9 978.704  16
   1  -1  -3 52010.0 984.759  15
   1  -1  -3 52521.6 982.673  33
   1  -1  -3 50087.4 982.676  28
   1  -1  -3 53278.0 986.656  29
   1  -1  -3 51679.7 980.295  10
   1  -1  -3 52840.8 978.715   9
  -1   1   3 51205.4 981.089   2
   1  -1  -3 55016.2 985.557  44
   1  -1  -3 49806.9 985.224  46
  -1   1   2 70621.3 1348.64   2
   1  -1  -2 71249.2 1351.02  29
   1  -1  -2 70871.6 1347.31   9
   1  -1  -2 71846.7 1348.32  10
   1  -1  -2 72479.2 1350.31   7
  -1   1   2 73108.6 1350.60   4
   1  -1  -2 70863.5 1347.41  16
   1  -1  -2 73903.5 1350.44  15
   1  -1  -2 71985.6 1350.27  24
   1  -1  -1 453.949 16.0584   9
   1  -1  -1 478.697 16.5481  10
   1  -1  -1 453.505 16.0261  16
  -1   1   1 455.766 15.6755   7
   1  -1  -1 433.611 15.2807   7
   1  -1  -1 471.200 17.8954   2
  -1   1   1 433.925 16.1290   2
   1  -1   0 104964. 1959.32  11
   1  -1   0 104396. 1963.22   5
   1  -1   0 103979. 1963.15   2
  -1   1  -1 10686.1 207.879   2
   1  -1   1 11369.6 208.788   2
   1  -1   1 10459.9 208.599  16
   1  -1   1 10608.8 208.690   9
  -1   1  -1 10886.2 206.866  19
   1  -1   1 11147.0 208.621   5
  -1   1  -2 32410.4 606.597  14
   1  -1   2 32632.2 606.485  16
  -1   1  -2 30843.8 609.026  33
  -1   1  -2 31426.0 608.689  31
  -1   1  -2 32122.4 607.184  19
   1  -1   2 32120.8 606.408   9
  -1   1  -2 32277.4 604.745  11
  -1   1  -2 30712.5 606.053  10
  -1   1  -2 32386.8 605.616   2
   1  -1   2 32832.5 606.219   2
  -1   1  -2 32939.9 606.339   3
  -1   1  -3 80439.6 1481.78  25
   1  -1   3 79832.4 1476.63   9
  -1   1  -3 77965.1 1476.49  10
  -1   1  -3 79120.8 1478.39  11
  -1   1  -3 78532.9 1480.44  38
  -1   1  -3 72707.3 1480.17  36
  -1   1  -3 72165.6 1482.59  33
  -1   1  -3 80653.5 1481.17  27
  -1   1  -3 80016.9 1482.36  31
  -1   1  -3 79953.7 1481.09  19
   1  -1   3 79712.5 1476.62  16
  -1   1  -3 80045.1 1479.38  14
   1  -1   3 79376.0 1476.88   2
   1  -1   4 32768.5 610.265  23
  -1   1  -4 31470.4 606.857  10
  -1   1  -4 33734.9 613.007  11
   1  -1   4 31625.5 608.649  21
  -1   1  -4 32111.1 609.580  22
  -1   1  -4 32554.8 615.377  19
  -1   1  -4 32510.8 614.219  38
  -1   1  -4 30535.5 613.907  37
  -1   1  -4 33111.7 615.192  36
  -1   1  -4 31831.2 617.755  33
  -1   1  -4 32899.2 614.768  27
  -1   1  -4 32702.7 612.919  14
   1  -1   4 31963.5 606.847  16
   1  -1   4 32202.1 608.048   2
  -1   1  -4 33880.0 617.446   1
  -1   1  -4 31693.0 607.343   4
   1  -1   5 567.221 19.3511   2
  -1   1  -5 610.127 34.1042   1
  -1   1  -5 547.475 33.9542  47
   1  -1   5 617.715 22.8762  23
  -1   1  -5 522.573 32.3750  25
  -1   1  -5 529.799 16.4864  10
   1  -1   5 621.277 23.3240  13
  -1   1  -5 592.223 28.6635  11
  -1   1  -5 491.162 33.1333  19
  -1   1  -5 564.676 23.3538  22
  -1   1  -5 562.119 29.4379  38
  -1   1  -5 595.315 31.5773  36
  -1   1  -5 519.949 29.0512  37
  -1   1  -5 558.282 36.2785  33
  -1   1  -5 532.497 31.5127  31
  -1   1  -5 567.988 30.6501  27
   1  -1   5 544.642 16.1734  16
  -1   1  -5 558.976 27.9025  14
  -1   1  -5 584.182 19.2042   4
  -1   1  -5 516.118 33.1276   6
  -1   1  -6 10206.3 210.915   1
   1  -1   6 10107.0 195.599   2
  -1   1  -6 9945.38 212.909  47
   1  -1   6 10092.4 199.270  23
  -1   1  -6 10281.3 210.815  25
  -1   1  -6 10292.5 205.978  11
   1  -1   6 9986.34 199.018  13
  -1   1  -6 9865.00 200.811  22
  -1   1  -6 10088.1 210.752  19
  -1   1  -6 10055.2 206.501  38
  -1   1  -6 10340.2 208.219  37
  -1   1  -6 10812.7 214.411  33
  -1   1  -6 10090.3 210.072  31
  -1   1  -6 10562.8 212.961  32
  -1   1  -6 10279.3 207.685  27
  -1   1  -6 10248.9 205.748  14
  -1   1  -6 10628.2 213.227   7
  -1   1  -6 10324.0 211.467   6
  -1   1  -6 9386.51 194.261   4
  -1   1  -7 2659.32 86.1608  45
  -1   1  -7 2611.87 82.4131  47
   1  -1   7 2453.24 61.4510  23
  -1   1  -7 2789.81 80.5378  25
   1  -1   7 2561.64 61.7534  13
  -1   1  -7 2579.36 71.3843  11
  -1   1  -7 2434.63 80.8250  19
  -1   1  -7 2632.16 65.1650  22
  -1   1  -7 2491.75 73.4936  38
  -1   1  -7 2692.35 74.5855  37
  -1   1  -7 2625.10 83.6151  33
  -1   1  -7 2410.33 78.9040  31
  -1   1  -7 2664.03 81.6487  32
  -1   1  -7 2556.99 74.2782  27
  -1   1  -7 2601.08 72.0734  14
  -1   1  -7 2579.61 86.4273  17
   1  -1   7 2558.28 56.5046   2
  -1   1  -8 3313.52 98.6043   1
  -1   1  -8 3661.35 110.108  45
  -1   1  -8 3516.05 105.885  47
  -1   1  -8 3536.50 101.959  25
  -1   1  -8 3293.25 86.0869  22
  -1   1  -8 3438.35 94.5000  38
  -1   1  -8 3626.08 96.0967  37
  -1   1  -8 3429.61 104.113  32
  -1   1  -8 3506.41 110.610  34
  -1   1  -8 3267.21 102.137  31
  -1   1  -8 3455.68 106.808  33
  -1   1  -8 3507.06 94.0925  27
  -1   1  -8 3527.80 110.243  17
  -1   1  -8 3466.96 92.0429  14
  -1   1  -8 3581.51 106.097   7
  -1   1  -8 3134.66 101.262   6
  -1   1  -9 118.336 50.1615  44
  -1   1  -9 130.069 52.4534   7
  -1   1  -9 124.178 53.2471   6
  -1   1  -9 120.643 43.6701  37
  -1   1  -9 124.086 38.7316  38
  -1   1  -9 122.215 53.0171  32
  -1   1  -9 170.044 54.2353  33
  -1   1  -9 155.518 56.8689  34
  -1   1  -9 110.129 38.7606  27
  -1   1  -9 135.171 30.5572  22
  -1   1  -9 163.821 38.4536  11
  -1   1  -9 83.2082 54.7922  17
  -1   1  -9 132.848 37.9597  14
  -1   1  -9 130.691 52.7828  45
  -1   1  -9 185.586 52.9537  47
  -1   1 -10 2739.51 98.6871  47
  -1   1 -10 2731.32 103.559  45
  -1   1 -10 2687.36 95.2723  44
  -1   1 -10 2642.18 93.4664  46
  -1   1 -10 2958.57 87.7427  11
  -1   1 -10 2868.28 90.9689  37
  -1   1 -10 2915.09 104.118  34
  -1   1 -10 2926.90 88.9426  27
  -1   1 -10 2844.14 88.0815  38
  -1   1 -10 3030.02 99.4917   7
  -1   1 -10 2961.26 99.0894   6
  -1   1 -10 2705.71 102.492  17
  -1   1 -10 2766.07 78.0863  22
  -1   1 -11 173.994 31.9339  22
  -1   1 -11 175.257 40.1435  11
  -1   1 -11 168.177 39.6776  38
  -1   1 -11 169.482 53.7578  34
  -1   1 -11 177.514 53.0167  32
  -1   1 -11 162.560 61.1375  33
  -1   1 -11 181.027 55.5239   6
  -1   1 -11 148.632 51.5323   7
  -1   1 -11 135.086 37.2489  14
  -1   1 -11 219.205 57.7671  17
  -1   1 -12 1118.46 64.0787  37
  -1   1 -12 1038.35 74.3973  34
  -1   1 -12 1026.31 72.4570  32
  -1   1 -12 1104.08 62.3419  27
  -1   1 -12 1026.96 69.1527  24
  -1   1 -12 1110.26 70.9695   7
  -1   1 -12 1052.79 73.6858  45
  -1   1 -12 929.001 72.0817  47
  -1   1 -12 996.093 70.8764  44
  -1   1 -12 903.983 65.0973  46
  -1   1 -12 930.185 55.9576  14
  -1   1 -12 966.169 77.9042  17
  -1   1 -13 4644.55 133.372  38
  -1   1 -13 4836.89 155.920  34
  -1   1 -13 4550.93 148.575  32
  -1   1 -13 4712.73 152.985  45
  -1   1 -13 4483.06 143.159  46
  -1   1 -13 4337.30 144.896  44
  -1   1 -13 5037.33 153.009  47
  -1   1 -13 4634.78 147.572  24
  -1   1 -13 4711.62 139.481  37
  -1   1 -13 4734.04 149.233   7
  -1   1 -13 4730.33 156.932  17
  -1   1 -13 4645.74 132.621  14
  -1   1 -14 149.884 48.0300  38
  -1   1 -14 96.9885 66.7257  40
  -1   1 -14 226.765 54.5933  37
  -1   1 -14 286.203 67.2583  34
  -1   1 -14 161.516 71.7215  44
  -1   1 -14 236.034 69.1441  45
  -1   1 -14 220.790 62.7305  46
  -1   1 -14 183.720 59.0743  24
  -1   1 -14 256.477 45.4831  14
  -1   1 -14 228.304 61.4905   7
  -1   1 -15 325.099 70.2113  40
  -1   1 -15 306.770 52.3810  38
  -1   1 -15 274.283 59.1826  37
  -1   1 -15 496.515 75.1666  34
  -1   1 -15 317.512 78.3566  29
  -1   1 -15 349.588 71.9799  45
  -1   1 -15 348.442 68.2786  46
  -1   1 -15 370.059 67.1684  24
  -1   1 -15 308.772 53.5744  14
  -1   1 -15 308.944 69.4300  15
  -1   1 -15 409.769 69.0262   7
  -1   1 -16 71.4226 53.8999  37
  -1   1 -16 38.2709 46.7925  14
  -1   1 -16 83.4377 64.6813  15
  -1   1 -16-52.6306 69.7754  29
  -1   1 -16 77.0061 59.1404  24
  -1   1 -16 55.9844 64.8768  40
  -1   1 -16 87.0475 48.4803  38
  -1   1 -16 62.3378 60.6877   7
  -1   1 -17 2892.62 101.890  14
  -1   1 -17 2758.92 120.996  15
  -1   1 -17 2655.32 108.500  37
  -1   1 -17 2778.07 126.141  29
  -1   1 -17 2953.52 119.209  40
  -1   1 -17 3105.35 118.212  24
  -1   1 -18 2066.79 98.3742  40
  -1   1 -18 1969.67 87.7698  37
  -1   1 -18 2184.57 100.698  15
  -1   1 -18 1981.67 80.1336  14
  -1   1 -19 120.097 43.4901  37
  -1   1 -19 99.4284 50.3743  15
  -1   1 -19 86.1111 54.8922  29
  -1   1 -20 8.54261 40.9509  42
  -1   1 -20 10.2673 36.1341  37
  -1   1 -20 2.34051 45.3197  29
  -1   1 -21 65.8462 33.8426  42
  -1   1 -21 34.2882 28.1508  37
  -1   1 -21 8.69011 37.1026  29
   1   0 -21 66.5035 29.8574  37
   1   0 -20 160.059 35.3540  42
   1   0 -20 134.358 37.3791  37
   1   0 -19 98.1806 42.3122  42
   1   0 -19 93.8029 46.0802  37
   1   0 -19 38.4697 53.0491  29
   1   0 -19 38.1763 36.5586  14
   1   0 -18 363.857 55.9082  37
   1   0 -18 360.640 48.6937  14
   1   0 -17 107.876 60.8002  24
   1   0 -17-5.56098 53.1424  37
   1   0 -17-7.02332 64.0842  29
   1   0 -16 4015.73 146.482  29
   1   0 -16 3601.82 119.623  14
   1   0 -16 3517.97 132.318  15
   1   0 -16 3702.01 138.749  40
   1   0 -16 3681.26 120.423  38
   1   0 -16 3668.31 139.589  24
   1   0 -16 3917.86 134.560  37
   1   0 -15 113.788 62.0652  37
   1   0 -15 46.2579 50.7316  38
   1   0 -15 89.8461 50.4845  14
   1   0 -15 108.631 61.1433  15
   1   0 -15 120.589 47.7188  27
   1   0 -15 39.8698 70.2748  29
   1   0 -15 194.096 66.2899  40
   1   0 -15 93.4261 67.2140  24
   1   0 -15 25.6191 42.4210  22
   1   0 -14 36291.3 750.831  22
   1   0 -14 37081.2 757.920  38
   1   0 -14 37193.1 772.674  40
   1   0 -14 40015.7 770.299  37
   1   0 -14 38529.3 760.149  14
   1   0 -14 37269.5 773.314  15
   1   0 -14 37448.4 758.083  27
   1   0 -14 36867.3 784.547  29
   1   0 -14 38699.6 778.507  24
   1   0 -14 37638.3 768.060  47
   1   0 -14 39593.6 780.472   7
   1   0 -13 465.610 46.4135  22
   1   0 -13 472.324 67.2600  40
   1   0 -13 428.916 60.6393  37
   1   0 -13 483.447 51.9663  38
   1   0 -13 382.756 53.7994  14
   1   0 -13 531.772 61.5211  15
   1   0 -13 522.652 51.4946  27
   1   0 -13 457.705 72.7621  29
   1   0 -13 392.858 55.1273  11
   1   0 -13 499.147 68.3974  24
   1   0 -13 652.289 75.4532  46
   1   0 -13 444.520 62.3601  47
   1   0 -13 370.171 64.0259   7
   1   0 -12 2509.58 86.5828  22
   1   0 -12 2586.55 102.695  40
   1   0 -12 2549.98 91.2238  38
   1   0 -12 2789.74 99.6808  37
   1   0 -12 2459.64 99.2117  15
   1   0 -12 2574.65 90.7653  14
   1   0 -12 2447.53 88.5992  27
   1   0 -12 2547.43 95.5396  11
   1   0 -12 2463.45 102.853  24
   1   0 -12 2502.59 106.999   7
   1   0 -12 2594.36 102.536  45
   1   0 -12 2675.05 100.691  47
   1   0 -12 2619.65 102.423  46
   1   0 -11 2.07992 44.8313  47
   1   0 -11 29.2565 49.0573  24
   1   0 -11 3.62329 40.3179  38
   1   0 -11 32.7046 46.9587  34
   1   0 -11 2.41747 51.6047   7
   1   0 -11-4.52570 44.4318  15
   1   0 -11 35.7113 42.9488  11
   1   0 -11 7.15220 37.0767  14
   1   0 -10 3303.02 104.990  37
   1   0 -10 3239.72 108.547  34
   1   0 -10 3378.72 99.9070  27
   1   0 -10 3286.67 98.8091  38
   1   0 -10 3311.89 108.751  40
   1   0 -10 3520.59 104.309  11
   1   0 -10 3437.70 109.129  45
   1   0 -10 3233.86 110.380  44
   1   0 -10 3144.88 103.336  47
   1   0 -10 3160.94 107.260  46
   1   0 -10 3354.53 111.564   7
   1   0  -9 70.4079 30.6134  20
   1   0  -9 53.5946 52.3332  40
   1   0  -9 77.2229 39.0559  38
   1   0  -9 49.9292 44.2500  37
   1   0  -9 84.8479 54.9284  33
   1   0  -9 79.7347 48.4003  34
   1   0  -9 35.3105 39.3089  27
   1   0  -9 65.6158 45.0552  11
   1   0  -9 28.8481 39.6586  14
   1   0  -9 59.7199 51.8237   7
   1   0  -9 38.6716 55.6460  44
   1   0  -9 15.8074 46.9021  45
   1   0  -9 58.8699 53.3866  46
   1   0  -9 30.4841 48.3538  47
   1   0  -8 81940.4 1513.69   7
   1   0  -8 75460.8 1508.05  44
   1   0  -8 76908.0 1510.29  45
   1   0  -8 76126.7 1507.20  47
   1   0  -8 81441.5 1509.95  46
   1   0  -8 84651.7 1509.79  11
  -1   0   8 77128.6 1491.00   4
  -1   0   8 77652.9 1497.17  43
   1   0  -8 79962.2 1510.26  40
   1   0  -8 80214.2 1503.83  38
   1   0  -8 82188.4 1508.63  37
   1   0  -8 80097.4 1511.37  34
   1   0  -8 74968.2 1507.74  33
   1   0  -8 79086.0 1503.75  27
   1   0  -8 77420.5 1496.52  20
   1   0  -8 80347.7 1503.70  14
   1   0  -8 81650.6 1515.01  17
   1   0  -7 4789.71 121.086  45
   1   0  -7 4658.38 122.882  44
   1   0  -7 4656.67 121.085  46
   1   0  -7 4471.26 117.666  47
   1   0  -7 4721.33 108.255  12
  -1   0   7 4653.43 104.411   4
  -1   0   7 4721.98 109.556  43
   1   0  -7 4524.17 120.411  40
   1   0  -7 4909.45 115.436  38
   1   0  -7 4876.44 126.166  17
   1   0  -7 5095.24 115.651  14
   1   0  -7 4379.68 120.537  33
   1   0  -7 4838.99 121.839  34
   1   0  -7 4755.41 115.821  27
   1   0  -7 4828.29 124.805   7
   1   0  -7 4897.02 108.980  20
   1   0  -6 1668.84 60.6977  46
   1   0  -6 1623.57 56.0689  47
   1   0  -6 1673.00 60.0603  44
   1   0  -6 1837.10 59.2565  45
   1   0  -6 1839.08 50.0049  12
   1   0  -6 1702.77 39.4346  10
   1   0  -6 1638.12 53.0171  38
   1   0  -6 1748.67 63.9318  17
   1   0  -6 1858.33 61.8006  32
   1   0  -6 1803.16 60.6265  34
   1   0  -6 1741.97 59.2392  33
  -1   0   6 1744.06 48.4934   4
   1   0  -6 1708.19 49.6587  20
   1   0  -6 1770.45 49.8374  18
  -1   0   6 1672.10 50.8506  43
   1   0  -6 1748.40 62.2006   7
   1   0  -5 84954.1 1612.17  18
   1   0  -5 85002.9 1612.80  20
   1   0  -5 84141.3 1622.09  17
   1   0  -5 87356.7 1619.93  33
   1   0  -5 86591.8 1620.88  32
   1   0  -5 83720.5 1619.98  34
  -1   0   5 84223.8 1614.31  43
   1   0  -5 86950.8 1612.85  12
   1   0  -5 84680.3 1607.35  10
   1   0  -5 86536.3 1618.49  47
   1   0  -5 85883.8 1619.43  45
   1   0  -5 85403.7 1620.41  46
   1   0  -5 84982.9 1619.75  44
  -1   0   5 87622.9 1613.27   4
   1   0  -5 86488.7 1622.39   7
  -1   0   4 24362.2 454.666   4
   1   0  -4 24070.9 459.109  33
   1   0  -4 22960.9 458.624  34
   1   0  -4 23987.3 452.263  30
   1   0  -4 23391.5 449.995  10
   1   0  -4 23676.0 445.662   9
   1   0  -4 23494.0 452.662  12
   1   0  -4 24124.2 452.471  18
  -1   0   4 23323.6 454.955  43
   1   0  -4 23598.3 457.503  47
   1   0  -4 23353.2 458.306  45
   1   0  -3 203844. 3795.94  17
   1   0  -3 199589. 3793.83  33
   1   0  -3 196335. 3794.00  34
   1   0  -3 206750. 3794.87  40
   1   0  -3 199047. 3788.83  18
   1   0  -3 208780. 3795.46  46
   1   0  -3 201886. 3795.60   7
  -1   0   3 205256. 3792.39   4
  -1   0   2 17324.2 342.904   8
   1   0  -2 17955.9 344.432   4
  -1   0   2 18246.2 344.696   4
   1   0  -2 18584.9 344.871  33
   1   0  -1 3648.95 72.5969   8
  -1   0   1 3431.64 72.6271   8
  -1   0   1 3629.57 73.4705   4
   1   0  -1 3629.97 73.3350   4
   1   0  -1 3501.45 71.1674  15
  -1   0   0 1212.11 29.4095   8
  -1   0   0 1347.92 29.5670   4
  -1   0  -1 2317.56 48.9037   8
  -1   0  -1 2436.28 49.5716  18
  -1   0  -1 2500.88 48.2448   4
  -1   0  -1 2250.20 47.8982   5
  -1   0  -1 2395.58 48.2368   2
   1   0   2 32534.1 601.986   2
  -1   0  -2 32336.9 601.446   2
  -1   0  -2 30185.8 604.264  19
   1   0   2 31790.8 601.914  10
  -1   0  -2 31889.1 602.333   8
   1   0   2 31964.0 602.813  11
   1   0   2 32493.1 601.530   5
  -1   0  -2 32070.9 600.812   4
  -1   0  -2 31885.3 603.798   7
  -1   0  -2 31964.7 604.116  14
  -1   0  -3 86456.5 1620.73  14
  -1   0  -3 87110.9 1623.04  33
  -1   0  -3 87464.5 1621.95  27
  -1   0  -3 87008.0 1623.52  30
  -1   0  -3 84863.7 1615.84   8
  -1   0  -3 85869.4 1621.65   7
  -1   0  -3 88896.3 1621.66  19
  -1   0  -3 80530.6 1623.33  18
  -1   0  -3 87734.3 1619.17  22
  -1   0  -3 86775.0 1622.23  20
  -1   0  -3 85941.4 1616.28   3
   1   0   3 86885.6 1615.84   2
  -1   0  -3 86298.7 1623.01   1
  -1   0  -3 85903.9 1615.25   2
  -1   0  -3 87282.9 1619.58  11
  -1   0  -4 16709.8 327.998  11
  -1   0  -4 16831.3 330.865  36
  -1   0  -4 16376.7 328.998  37
  -1   0  -4 16506.5 328.990  14
  -1   0  -4 16909.2 330.799  27
  -1   0  -4 17232.8 332.297  30
  -1   0  -4 17179.9 330.223  38
  -1   0  -4 17188.4 330.539  20
  -1   0  -4 17159.6 330.460  19
  -1   0  -4 16753.1 326.820  22
  -1   0  -4 17621.7 332.752  18
  -1   0  -4 17353.4 331.753   7
  -1   0  -4 17042.4 332.058   1
   1   0   4 17242.6 321.348   2
   1   0   5 2163.93 45.3632  13
   1   0   5 2060.76 41.7613   9
  -1   0  -5 2083.74 54.5070  11
  -1   0  -5 1998.66 58.0977  19
  -1   0  -5 1923.37 58.6857  18
  -1   0  -5 2023.49 55.5469  20
  -1   0  -5 2165.08 52.1776  22
  -1   0  -5 2116.07 56.2578  38
  -1   0  -5 1915.86 55.0461  37
  -1   0  -5 2055.62 56.8024  36
  -1   0  -5 1977.14 54.3844  14
  -1   0  -5 2055.83 59.0402  30
  -1   0  -5 2155.15 57.2315  27
  -1   0  -5 1981.73 56.6658  31
  -1   0  -5 2050.24 59.6911   1
   1   0   5 2136.71 42.4586   2
  -1   0  -5 1918.31 60.7485   7
  -1   0  -6 286.431 31.5334  45
  -1   0  -6 16.8995 27.6692  47
  -1   0  -6 36.2411 24.7653  25
  -1   0  -6 7.73348 21.9203  11
  -1   0  -6 46.1155 22.0138  14
   1   0   6 42.5420 11.3305  13
  -1   0  -6 210.985 27.5545  18
  -1   0  -6 10.0685 26.7664  19
  -1   0  -6 53.6103 18.8755  22
  -1   0  -6 9.90058 23.4756  20
  -1   0  -6 29.1370 26.8752   6
  -1   0  -6 0.93767 28.2400   7
  -1   0  -6 39.3113 24.3881  38
  -1   0  -6 32.4896 25.8395  36
  -1   0  -6 30.6343 23.7570  37
  -1   0  -6 57.9091 27.7914  32
  -1   0  -6 23.3980 27.5922  33
  -1   0  -6 8.05933 26.5629  31
  -1   0  -6 23.5455 24.6723  27
  -1   0  -6 151.649 27.3807  30
  -1   0  -6 40.5774 28.4109  17
  -1   0  -6 30.3855 28.5309   1
   1   0   6 36.5203 6.84519   2
  -1   0  -7 413.406 42.1346  45
  -1   0  -7 398.174 41.1189  47
  -1   0  -7 398.696 37.4872  25
   1   0   7 388.724 17.6398  13
  -1   0  -7 392.124 32.2011  11
  -1   0  -7 433.428 36.6317  38
  -1   0  -7 406.733 33.7220  37
  -1   0  -7 417.683 40.0154  32
  -1   0  -7 373.700 38.3770  31
  -1   0  -7 417.240 41.8555  33
  -1   0  -7 431.209 44.1474  34
  -1   0  -7 370.209 35.8637  27
  -1   0  -7 348.918 39.4829   7
  -1   0  -7 330.690 32.2349  14
  -1   0  -7 489.858 41.7468  17
  -1   0  -7 434.465 37.8242  18
  -1   0  -7 461.697 27.4236  22
  -1   0  -7 395.071 33.9399  20
  -1   0  -7 349.087 38.2614  19
  -1   0  -8 386.832 42.9168  20
  -1   0  -8 425.996 34.0513  22
  -1   0  -8 449.552 52.4006  19
  -1   0  -8 436.530 49.7717   6
  -1   0  -8 387.414 41.8548  37
  -1   0  -8 359.312 43.8821  38
  -1   0  -8 391.308 52.2775  32
  -1   0  -8 471.706 56.0435  34
  -1   0  -8 313.496 55.2862  33
  -1   0  -8 379.059 44.2307  27
  -1   0  -8 431.772 47.2932  31
  -1   0  -8 330.798 50.8959  25
  -1   0  -8 399.642 55.5044  17
  -1   0  -8 369.897 40.4014  14
  -1   0  -8 367.552 53.2934  45
  -1   0  -8 354.306 55.6173  47
  -1   0  -9 34843.6 712.343  47
  -1   0  -9 36005.7 715.919  45
  -1   0  -9 36029.2 704.052  11
  -1   0  -9 36403.1 698.724  22
  -1   0  -9 36131.5 709.694  19
  -1   0  -9 36897.1 703.365  20
  -1   0  -9 36530.8 705.370  38
  -1   0  -9 37796.7 707.047  37
  -1   0  -9 36147.8 712.326  33
  -1   0  -9 35711.0 711.855  32
  -1   0  -9 35618.4 707.585  31
  -1   0  -9 36154.4 716.595  34
  -1   0  -9 36123.5 706.220  27
  -1   0  -9 36640.3 716.422  17
  -1   0  -9 35647.2 703.793  14
  -1   0  -9 35143.5 711.505   7
  -1   0  -9 36100.6 712.031   6
  -1   0 -10 4705.83 117.068  22
  -1   0 -10 4925.99 124.911  38
  -1   0 -10 5232.21 127.214  37
  -1   0 -10 4906.62 134.731  33
  -1   0 -10 4658.35 137.646  34
  -1   0 -10 4693.95 133.493  32
  -1   0 -10 4841.76 125.984  27
  -1   0 -10 4427.98 132.734  24
  -1   0 -10 4793.40 122.583  11
  -1   0 -10 4721.04 134.399   6
  -1   0 -10 4568.81 133.340   7
  -1   0 -10 4997.06 130.502  46
  -1   0 -10 4758.13 136.258  45
  -1   0 -10 4688.77 132.062  44
  -1   0 -10 4557.48 132.400  47
  -1   0 -11 4399.90 113.573  22
  -1   0 -11 4681.30 122.742  38
  -1   0 -11 4372.15 124.625  37
  -1   0 -11 4690.20 129.396  46
  -1   0 -11 4359.70 136.369  45
  -1   0 -11 4168.84 130.840  47
  -1   0 -11 4653.37 130.654  44
  -1   0 -11 4613.88 122.190  11
  -1   0 -11 4744.02 121.767  14
  -1   0 -11 4463.89 137.900  17
  -1   0 -11 4606.45 131.663   7
  -1   0 -11 4411.45 132.895   6
  -1   0 -12 5940.83 169.973  32
  -1   0 -12 6419.70 174.939  34
  -1   0 -12 6195.77 169.182  33
  -1   0 -12 6016.73 157.002  27
  -1   0 -12 6090.80 172.387  45
  -1   0 -12 6290.05 166.414  44
  -1   0 -12 6010.74 169.029  24
  -1   0 -12 6399.72 157.283  14
  -1   0 -12 6494.26 174.682  17
  -1   0 -12 6243.33 169.014   7
  -1   0 -13 164.432 36.3123  22
  -1   0 -13 123.034 54.2717  40
  -1   0 -13 186.462 48.6319  37
  -1   0 -13 151.512 44.9403  38
  -1   0 -13 169.778 59.2058  32
  -1   0 -13 158.136 59.0553  34
  -1   0 -13 141.110 45.2514  27
  -1   0 -13 210.196 51.6113   7
  -1   0 -13 113.632 52.7234  24
  -1   0 -13 160.578 41.6943  14
  -1   0 -13 122.741 56.7631  44
  -1   0 -13 88.7315 56.3745  47
  -1   0 -13 174.531 53.1106  46
  -1   0 -13 175.347 58.2885  45
  -1   0 -14 664.065 59.6100  38
  -1   0 -14 751.220 74.4780  40
  -1   0 -14 838.797 66.6130  37
  -1   0 -14 765.262 75.3503  34
  -1   0 -14 726.239 60.8483  27
  -1   0 -14 880.811 79.2264  44
  -1   0 -14 778.509 75.2596  47
  -1   0 -14 668.701 68.8822  46
  -1   0 -14 824.282 76.2920  45
  -1   0 -14 708.047 72.1949  24
  -1   0 -14 726.771 75.7407  15
  -1   0 -14 679.549 60.4648  14
  -1   0 -14 761.227 71.8992   7
  -1   0 -15 330.514 61.0433  37
  -1   0 -15 174.150 64.7821  15
  -1   0 -15 189.496 53.0647  14
  -1   0 -15 241.786 75.2655  29
  -1   0 -15 174.571 52.4255  38
  -1   0 -15 263.262 66.8801  40
  -1   0 -15 234.865 61.7133  24
  -1   0 -15 193.792 69.4066  46
  -1   0 -15 350.347 66.8553   7
  -1   0 -16 2430.47 114.615  15
  -1   0 -16 2215.99 96.6055  14
  -1   0 -16 2274.27 118.545  29
  -1   0 -16 2398.83 112.857  40
  -1   0 -16 2290.34 97.6224  38
  -1   0 -16 2121.78 107.224  24
  -1   0 -16 2473.00 103.382  37
  -1   0 -16 2369.85 109.126  46
  -1   0 -17 4752.63 159.494  15
  -1   0 -17 4814.53 142.973  14
  -1   0 -17 4433.12 162.028  29
  -1   0 -17 4683.16 141.481  38
  -1   0 -17 4759.87 161.956  40
  -1   0 -17 4787.07 156.805  24
  -1   0 -17 4617.22 149.354  37
  -1   0 -18 961.563 80.6547  40
  -1   0 -18 1011.59 64.0992  38
  -1   0 -18 1044.32 84.6650  29
  -1   0 -18 986.261 69.1280  37
  -1   0 -19 1532.93 85.0984  15
  -1   0 -19 1609.06 71.3529  14
  -1   0 -19 1523.36 88.0459  29
  -1   0 -20 1854.35 84.2241  42
  -1   0 -20 2081.47 90.1243  29
  -1   0 -20 1884.29 76.9566  37
  -1   0 -21 371.082 43.6783  42
  -1   0 -21 383.392 47.2646  29
  -1   0 -21 262.619 38.7617  37
  -1   0 -22 269.109 28.7860  42
  -1   0 -22 226.487 27.2500  37
   1   1 -21 195.298 27.7406  37
   1   1 -20 40.6165 29.8685  42
   1   1 -20 51.4291 42.9684  29
   1   1 -20 50.7814 33.0806  37
   1   1 -19-27.7236 37.9709  42
   1   1 -19 12.7319 50.4588  29
   1   1 -19 27.4210 39.1296  37
   1   1 -18 647.457 59.7615  42
   1   1 -18 746.230 69.6345  29
   1   1 -18 654.569 50.8003  14
   1   1 -17 5078.55 151.794  37
   1   1 -17 5473.79 162.125  24
   1   1 -17 5002.02 152.730  15
   1   1 -17 4798.30 138.705  14
   1   1 -17 5010.69 165.297  29
   1   1 -16 822.497 80.1312  40
   1   1 -16 1102.06 88.4248  29
   1   1 -16 930.614 64.3158  14
   1   1 -16 885.895 74.8888  15
   1   1 -16 994.882 75.6677  37
   1   1 -16 1041.05 83.8408   7
   1   1 -16 1050.02 82.4865  24
   1   1 -15 115.661 72.7167  29
   1   1 -15-2.39589 44.5220  14
   1   1 -15 102.880 59.7238  15
   1   1 -15 48.1553 58.1802  37
   1   1 -15 98.1432 66.5577  40
   1   1 -15 84.8274 68.2058  24
   1   1 -14 1184.87 68.4969  38
   1   1 -14 1258.40 86.2171  40
   1   1 -14 1356.46 81.2932  37
   1   1 -14 1421.10 72.1342  14
   1   1 -14 1135.24 82.8120  15
   1   1 -14 1049.28 94.7414  29
   1   1 -14 1161.70 88.7712  24
   1   1 -14 1366.73 89.2539   7
   1   1 -13 3348.69 109.746  38
   1   1 -13 3396.69 127.762  40
   1   1 -13 3765.26 123.305  37
   1   1 -13 3283.10 124.657  15
   1   1 -13 3479.89 112.722  14
   1   1 -13 3570.13 111.721  27
   1   1 -13 3570.79 118.796  11
   1   1 -13 3528.25 132.221  24
   1   1 -13 3546.07 129.383  45
   1   1 -13 3811.31 132.775   7
   1   1 -12 2477.02 103.469  45
   1   1 -12 2683.19 106.161  47
   1   1 -12 2414.38 101.829  46
   1   1 -12 2532.76 108.849  24
   1   1 -12 2425.58 82.8302  22
   1   1 -12 2421.32 87.9227  38
   1   1 -12 2537.44 101.081  40
   1   1 -12 2333.38 95.9962  37
   1   1 -12 2475.74 100.669  34
   1   1 -12 2299.74 85.0519  27
   1   1 -12 2459.31 106.965   7
   1   1 -12 2569.36 94.4130  11
   1   1 -12 2372.12 98.8730  15
   1   1 -12 2397.76 89.1782  14
   1   1 -11 1169.29 72.5342  40
   1   1 -11 1451.88 71.5041  37
   1   1 -11 1405.33 75.9442  34
   1   1 -11 1434.32 84.6387  44
   1   1 -11 1198.43 68.0152  11
   1   1 -11 1300.07 64.3230  14
   1   1 -11 1253.92 72.9323  15
   1   1 -11 1312.56 81.0298   7
   1   1 -10 346.633 52.4505  40
   1   1 -10 315.733 40.4507  27
   1   1 -10 373.810 55.6411  46
   1   1 -10 336.834 52.3750  45
   1   1 -10 443.771 59.5444  44
   1   1 -10 336.481 53.7262  47
   1   1 -10 327.429 40.6451  14
   1   1 -10 340.715 47.7655  11
   1   1 -10 361.357 56.8638   7
   1   1 -10 402.345 51.8784  37
   1   1 -10 337.429 43.4169  38
   1   1  -9 7781.04 188.305  40
   1   1  -9 7879.91 179.125  38
   1   1  -9 7997.27 187.513  37
   1   1  -9 7801.73 189.752  34
   1   1  -9 7625.27 193.387  33
   1   1  -9 7793.70 178.366  27
   1   1  -9 7766.32 190.498  45
   1   1  -9 8069.56 188.118  46
   1   1  -9 7860.90 189.579  44
   1   1  -9 7939.09 188.046  47
   1   1  -9 7971.32 187.269  11
   1   1  -9 7521.51 177.481  14
   1   1  -9 8137.58 195.124   7
   1   1  -8 383.448 60.6357   7
   1   1  -8 466.575 51.8219  37
   1   1  -8 347.353 42.4956  38
   1   1  -8 529.232 66.7935  33
   1   1  -8 330.911 53.7036  34
   1   1  -8 336.108 60.2333  32
   1   1  -8 386.251 42.3519  27
  -1  -1   8 382.428 42.1276  43
   1   1  -8 403.446 51.6032  11
   1   1  -8 385.039 44.9344  14
   1   1  -8 288.178 50.9730  47
   1   1  -8 405.438 59.3498  44
   1   1  -8 323.446 56.1085  45
   1   1  -8 405.713 54.9463  46
   1   1  -8 349.580 58.7549  17
   1   1  -7 10703.6 235.783  45
   1   1  -7 10945.4 233.705  47
   1   1  -7 10844.8 235.001  44
   1   1  -7 11106.4 233.792  46
  -1  -1   7 10506.7 226.096  43
   1   1  -7 10814.5 225.720  38
   1   1  -7 10801.9 226.101  14
   1   1  -7 11303.0 239.336  17
   1   1  -7 11171.5 238.509  33
   1   1  -7 10626.4 237.055  32
   1   1  -7 10415.3 234.558  34
   1   1  -7 10697.0 226.076  27
   1   1  -7 10864.4 238.307   7
   1   1  -7 10599.5 218.334  20
   1   1  -6 2235.20 71.0898  44
   1   1  -6 2240.64 72.5833  45
   1   1  -6 2059.44 68.6824  46
   1   1  -6 2222.71 68.7056  47
  -1  -1   6 2077.15 55.9173  23
   1   1  -6 2034.86 48.7719  10
  -1  -1   6 2194.21 63.4661  43
   1   1  -6 2120.40 62.2895  38
   1   1  -6 2097.09 72.8110  17
   1   1  -6 2120.65 72.3972  33
   1   1  -6 2139.32 71.0284  32
   1   1  -6 2228.60 70.0708  34
   1   1  -6 2203.78 61.7117  27
  -1  -1   6 2125.26 55.8690   4
   1   1  -6 2177.58 55.4255  20
   1   1  -5 797.122 43.2861  44
   1   1  -5 838.442 41.7454  46
   1   1  -5 898.585 40.1799  47
  -1  -1   5 908.676 32.3287  23
   1   1  -5 908.955 28.0433   8
   1   1  -5 939.342 36.1602  38
   1   1  -5 874.988 45.2770  17
   1   1  -5 920.671 43.1515  32
   1   1  -5 816.999 43.3057  34
   1   1  -5 728.135 43.1798  33
   1   1  -5 962.932 35.8904  27
   1   1  -5 931.994 44.0347   6
   1   1  -5 878.888 29.8621  20
  -1  -1   5 864.657 31.9863   4
   1   1  -4 167213. 3084.46  47
   1   1  -4 165519. 3084.75  46
   1   1  -4 167488. 3085.68  44
  -1  -1   4 156986. 3078.83  23
   1   1  -4 164038. 3086.81  17
   1   1  -4 170961. 3087.13  33
   1   1  -4 166935. 3085.86  32
   1   1  -4 164491. 3085.03  34
   1   1  -4 161376. 3076.18  20
   1   1  -4 163433. 3080.43  38
   1   1  -4 162453. 3079.50  39
  -1  -1   4 166034. 3079.36   4
   1   1  -4 164145. 3085.46   6
   1   1  -4 164029. 3076.97   8
   1   1  -3 70857.7 1349.46  17
   1   1  -3 71975.9 1348.87   6
   1   1  -3 72155.9 1343.54   8
  -1  -1   3 70156.3 1344.64  23
   1   1  -3 72755.4 1348.93  32
   1   1  -3 68948.7 1349.22  33
  -1  -1   3 70612.3 1344.86   4
   1   1  -3 73647.7 1349.42  44
   1   1  -3 71461.5 1348.41  46
   1   1  -3 71560.8 1347.34  47
   1   1  -2 78371.1 1452.24  17
   1   1  -2 78287.4 1448.91   8
  -1  -1   2 77771.2 1449.68  23
   1   1  -2 74129.8 1451.81  44
   1   1  -2 79972.9 1451.86  32
  -1  -1   2 78086.2 1447.81   1
  -1  -1   2 79498.8 1450.05   4
  -1  -1   1 45643.3 862.750   1
  -1  -1   1 44344.3 866.420   4
   1   1  -1 46525.6 866.156   8
   1   1  -1 46918.2 867.161   4
   1   1  -1 46692.0 866.119  17
  -1  -1   0 18412.8 349.968   4
  -1  -1  -1 85152.1 1550.74   4
  -1  -1  -1 80683.5 1549.28   1
   1   1   1 83300.4 1550.85   4
  -1  -1  -1 84031.3 1550.79  12
   1   1   1 81437.9 1550.67  12
   1   1   2 35880.0 670.908   7
   1   1   2 34810.8 671.265   1
   1   1   2 35529.8 668.376   4
  -1  -1  -2 35793.6 671.204   1
  -1  -1  -2 35808.8 669.882  17
  -1  -1  -3 104828. 1987.14  22
  -1  -1  -3 103680. 1989.66  20
  -1  -1  -3 107280. 1988.62  17
  -1  -1  -3 105276. 1990.42  34
  -1  -1  -3 105528. 1987.34   6
  -1  -1  -3 107497. 1988.46   7
  -1  -1  -3 107028. 1988.46  24
  -1  -1  -3 105825. 1989.24   1
  -1  -1  -4 93675.4 1771.23  22
  -1  -1  -4 96915.8 1775.41  18
  -1  -1  -4 95958.1 1774.30  20
  -1  -1  -4 92347.9 1774.48  17
  -1  -1  -4 95527.9 1773.14  32
  -1  -1  -4 95182.3 1774.95  30
  -1  -1  -4 94282.0 1772.55  31
   1   1   4 91150.8 1764.56   8
  -1  -1  -4 95881.4 1773.79   7
  -1  -1  -4 92919.1 1772.60   6
  -1  -1  -4 96947.8 1771.94  11
  -1  -1  -4 96395.3 1774.35  12
  -1  -1  -4 96282.4 1772.05  25
  -1  -1  -4 95567.0 1773.79  24
  -1  -1  -4 96214.3 1774.49   1
  -1  -1  -5 96292.4 1841.84  20
  -1  -1  -5 97940.2 1838.80  22
  -1  -1  -5 99777.4 1843.34  18
  -1  -1  -5 96573.1 1842.18   7
  -1  -1  -5 98572.4 1841.53   6
  -1  -1  -5 97002.6 1843.61  17
  -1  -1  -5 99898.5 1842.01  32
  -1  -1  -5 97483.8 1840.57  31
  -1  -1  -5 99814.5 1843.19  30
  -1  -1  -5 98712.8 1839.77  11
  -1  -1  -5 97943.6 1841.95  12
  -1  -1  -5 99189.8 1842.99   1
  -1  -1  -5 95865.2 1842.18  24
  -1  -1  -5 93429.4 1840.15  25
   1   1   6 34378.3 665.661   3
  -1  -1  -6 36757.1 684.584  45
  -1  -1  -6 37278.5 684.561  47
  -1  -1  -6 35702.8 681.828  24
  -1  -1  -6 36656.4 679.665  25
  -1  -1  -6 36175.6 680.242  12
  -1  -1  -6 35894.0 678.146  11
  -1  -1  -6 36813.8 681.872  18
  -1  -1  -6 36185.5 680.526  20
  -1  -1  -6 34675.4 680.080  19
  -1  -1  -6 36780.7 677.295  22
  -1  -1  -6 36302.8 680.206  38
  -1  -1  -6 34665.8 678.516  37
  -1  -1  -6 31544.1 679.388  36
  -1  -1  -6 34645.0 680.826  32
  -1  -1  -6 35815.6 685.007  34
  -1  -1  -6 35587.1 681.823  33
  -1  -1  -6 36471.1 681.929  30
  -1  -1  -6 34604.6 678.428  31
  -1  -1  -6 37162.3 681.265  27
  -1  -1  -6 36447.6 683.895  17
  -1  -1  -6 34850.7 678.057  14
  -1  -1  -6 35478.5 680.784   6
  -1  -1  -6 35741.2 681.835   7
  -1  -1  -7 12379.8 260.061  45
  -1  -1  -7 12793.7 260.084  47
  -1  -1  -7 12340.1 255.504  25
  -1  -1  -7 12748.2 258.166  24
  -1  -1  -7 12149.2 255.056  12
  -1  -1  -7 12302.4 252.926  11
  -1  -1  -7 12402.4 254.985  38
  -1  -1  -7 12366.3 254.107  37
  -1  -1  -7 12177.3 257.209  33
  -1  -1  -7 12735.8 257.568  32
  -1  -1  -7 12569.3 260.887  34
  -1  -1  -7 12319.3 253.871  31
  -1  -1  -7 12523.7 256.076  30
  -1  -1  -7 12760.0 256.244  27
  -1  -1  -7 12618.5 256.747  18
  -1  -1  -7 12629.0 255.664  20
  -1  -1  -7 12269.9 255.670  19
  -1  -1  -7 12818.3 251.455  22
  -1  -1  -7 12565.6 253.411  14
  -1  -1  -7 12475.0 259.916  17
  -1  -1  -7 12481.9 257.663   7
  -1  -1  -7 12808.6 257.478   6
  -1  -1  -8 10879.1 224.053  22
  -1  -1  -8 11102.9 229.600  18
  -1  -1  -8 10741.3 230.550  19
  -1  -1  -8 11330.8 228.785  20
  -1  -1  -8 11072.4 228.694  38
  -1  -1  -8 10683.2 227.067  37
  -1  -1  -8 11101.5 232.065  32
  -1  -1  -8 10779.3 236.522  34
  -1  -1  -8 10545.9 231.295  33
  -1  -1  -8 10389.3 227.200  31
  -1  -1  -8 10865.8 229.184  27
  -1  -1  -8 10701.5 228.786  30
  -1  -1  -8 10911.8 229.071  25
  -1  -1  -8 11160.8 232.677  24
  -1  -1  -8 10903.0 235.677  17
  -1  -1  -8 10555.5 226.813  14
  -1  -1  -8 10675.7 235.612  45
  -1  -1  -8 10427.3 233.728  47
  -1  -1  -9 75275.8 1499.07  47
  -1  -1  -9 81412.4 1503.11  45
  -1  -1  -9 79331.5 1499.41  24
  -1  -1  -9 79740.3 1492.38  11
  -1  -1  -9 78545.4 1489.25  22
  -1  -1  -9 77045.5 1496.37  19
  -1  -1  -9 77458.3 1494.24  18
  -1  -1  -9 79452.6 1493.25  20
  -1  -1  -9 77642.8 1494.05  38
  -1  -1  -9 80003.8 1494.25  37
  -1  -1  -9 77360.1 1492.55  31
  -1  -1  -9 79819.4 1503.27  34
  -1  -1  -9 76226.9 1498.80  33
  -1  -1  -9 76086.2 1497.85  32
  -1  -1  -9 79338.3 1495.70  30
  -1  -1  -9 78920.9 1494.98  27
  -1  -1  -9 78042.4 1492.27  14
  -1  -1  -9 77950.9 1502.18  17
  -1  -1  -9 77065.0 1497.95   6
  -1  -1  -9 80566.1 1499.64   7
  -1  -1 -10 2963.73 99.9092  45
  -1  -1 -10 2775.82 98.3349  47
  -1  -1 -10 2905.63 96.8251  44
  -1  -1 -10 2789.50 97.2275  24
  -1  -1 -10 2908.44 88.4546  11
  -1  -1 -10 2746.87 87.1781  20
  -1  -1 -10 2766.28 88.3426  18
  -1  -1 -10 3053.58 83.6979  22
  -1  -1 -10 3042.22 91.4458  38
  -1  -1 -10 2961.27 90.3564  37
  -1  -1 -10 2750.33 89.3232  31
  -1  -1 -10 2884.61 97.9883  33
  -1  -1 -10 2726.14 96.3322  32
  -1  -1 -10 3036.08 101.902  34
  -1  -1 -10 2845.37 90.2082  27
  -1  -1 -10 2934.80 88.8454  14
  -1  -1 -10 2825.64 100.115  17
  -1  -1 -10 2759.20 97.9900   7
  -1  -1 -10 2907.38 97.5940   6
  -1  -1 -11 2009.17 77.2626  38
  -1  -1 -11 2013.44 76.3167  37
  -1  -1 -11 1973.92 72.9089  20
  -1  -1 -11 1989.00 69.5546  22
  -1  -1 -11 1961.82 77.5602  27
  -1  -1 -11 1974.58 81.4938  44
  -1  -1 -11 1865.33 85.4781  45
  -1  -1 -11 2034.37 83.8307  46
  -1  -1 -11 1918.45 86.7145  47
  -1  -1 -11 1961.27 80.9286  24
  -1  -1 -11 2053.70 88.2101  17
  -1  -1 -11 1833.42 71.9223  14
  -1  -1 -11 1986.14 82.7786   7
  -1  -1 -12 2821.75 104.566  34
  -1  -1 -12 2853.57 102.872  33
  -1  -1 -12 2791.04 102.704  32
  -1  -1 -12 2682.78 91.9117  27
  -1  -1 -12 2646.71 98.4891  24
  -1  -1 -12 2733.42 90.4616  14
  -1  -1 -12 2856.80 100.173   7
  -1  -1 -13 3653.23 125.711  40
  -1  -1 -13 4049.92 120.350  38
  -1  -1 -13 3995.68 121.697  37
  -1  -1 -13 3806.16 131.955  34
  -1  -1 -13 4060.50 130.164  33
  -1  -1 -13 3623.79 131.175  29
  -1  -1 -13 4167.70 120.683  27
  -1  -1 -13 4125.71 126.955  46
  -1  -1 -13 4001.07 127.865  47
  -1  -1 -13 4104.56 127.273  44
  -1  -1 -13 3721.65 130.747  45
  -1  -1 -13 3924.12 111.143  22
  -1  -1 -13 4064.70 127.575  24
  -1  -1 -13 3861.50 116.526  14
  -1  -1 -13 3790.18 130.221  15
  -1  -1 -13 4174.24 129.130   7
  -1  -1 -14 390.169 44.2132  22
  -1  -1 -14 351.727 64.5587  40
  -1  -1 -14 432.238 56.8928  37
  -1  -1 -14 314.144 51.5769  38
  -1  -1 -14 501.779 77.3335  33
  -1  -1 -14 409.807 56.2722  27
  -1  -1 -14 475.495 68.4319  29
  -1  -1 -14 333.785 61.4281  46
  -1  -1 -14 305.098 64.2723  44
  -1  -1 -14 424.111 64.3925  47
  -1  -1 -14 378.196 60.2717  24
  -1  -1 -14 366.595 65.1139  15
  -1  -1 -14 436.377 54.0419  14
  -1  -1 -14 421.645 60.1482   7
  -1  -1 -15 424.688 72.8111  40
  -1  -1 -15 461.124 59.8591  38
  -1  -1 -15 515.770 63.5906  37
  -1  -1 -15 436.227 71.3899  29
  -1  -1 -15 402.531 57.8165  27
  -1  -1 -15 369.168 48.7459  22
  -1  -1 -15 436.982 65.9957  24
  -1  -1 -15 383.069 73.3506  44
  -1  -1 -15 487.052 71.1640  46
  -1  -1 -15 431.517 73.8321  47
  -1  -1 -15 338.855 56.0518  14
  -1  -1 -15 389.995 66.7877  15
  -1  -1 -16 409.743 57.7992  14
  -1  -1 -16 310.905 71.9319  15
  -1  -1 -16 373.595 72.8650  29
  -1  -1 -16 306.668 59.4090  27
  -1  -1 -16 341.596 74.5187  40
  -1  -1 -16 502.106 68.7789  24
  -1  -1 -16 480.441 62.8931  38
  -1  -1 -16 483.052 64.5367  37
  -1  -1 -16 394.770 75.6146  46
  -1  -1 -17 4376.45 159.212  15
  -1  -1 -17 4675.90 144.284  14
  -1  -1 -17 4298.26 161.280  29
  -1  -1 -17 4475.72 143.332  38
  -1  -1 -17 4543.36 161.063  40
  -1  -1 -17 4592.39 157.245  24
  -1  -1 -17 4943.63 152.221  37
  -1  -1 -18 35.9328 61.2499  40
  -1  -1 -18-44.7470 49.6668  38
  -1  -1 -18-19.6167 52.0010  37
  -1  -1 -18 72.8875 61.9067  15
  -1  -1 -18 99.0514 48.9157  14
  -1  -1 -18 75.3363 63.0936  29
  -1  -1 -19 660.475 62.1175  37
  -1  -1 -19 642.278 72.4785  40
  -1  -1 -19 647.743 57.6896  14
  -1  -1 -19 684.673 70.0645  15
  -1  -1 -19 521.530 65.3939  42
  -1  -1 -20 247.782 57.6030  29
  -1  -1 -20 121.854 45.2831  37
  -1  -1 -20 176.282 42.4657  14
  -1  -1 -20 213.144 41.3639  38
  -1  -1 -20 199.547 52.4055  42
  -1  -1 -21 38.4634 40.2508  42
  -1  -1 -21 57.1713 37.8047  37
  -1  -1 -22 412.173 35.1983  42
  -1  -1 -22 274.257 35.3207  37
   1   2 -20 189.937 27.1133  42
   1   2 -20 201.285 40.3057  29
   1   2 -20 171.676 29.7542  37
   1   2 -19 1335.02 62.1965  42
   1   2 -19 1435.82 75.2901  29
   1   2 -19 1268.10 59.9499  37
   1   2 -18 1079.53 67.6200  42
   1   2 -18 1213.96 66.7911  37
   1   2 -17 140.601 47.9296  37
   1   2 -17 124.084 51.7563  15
   1   2 -16 1875.85 105.980  29
   1   2 -16 1948.91 103.326   7
   1   2 -16 1920.83 90.9058  37
   1   2 -16 1673.57 91.2258  40
   1   2 -16 1656.98 98.5373  24
   1   2 -15 1023.87 81.6333  40
   1   2 -15 856.808 75.9048  15
   1   2 -15 811.302 60.9256  14
   1   2 -15 964.395 91.6067  29
   1   2 -15 718.498 68.6310  37
   1   2 -15 916.669 83.4183  24
   1   2 -15 900.044 84.1335   7
   1   2 -14 950.807 78.6982  40
   1   2 -14 927.684 74.0670  37
   1   2 -14 844.481 62.5918  14
   1   2 -14 984.438 79.0665  15
   1   2 -14 880.769 90.1616  29
   1   2 -14 983.747 88.3943  24
   1   2 -14 920.340 83.0382  45
   1   2 -14 876.343 83.8744   7
   1   2 -13 4518.68 144.975  37
   1   2 -13 4612.72 134.158  14
   1   2 -13 4746.09 152.620  15
   1   2 -13 4928.20 141.759  11
   1   2 -13 4703.98 150.649  40
   1   2 -13 4896.33 158.941  24
   1   2 -13 4803.38 155.838  45
   1   2 -13 4479.52 156.478   7
   1   2 -12 6629.64 187.886   7
   1   2 -12 6707.23 175.018  37
   1   2 -12 6393.86 180.522  34
   1   2 -12 6456.10 171.260  11
   1   2 -12 6316.22 177.452  40
   1   2 -12 6246.50 184.997  24
   1   2 -12 6607.57 179.468  46
   1   2 -12 6493.49 184.663  45
   1   2 -12 6532.95 163.820  14
   1   2 -12 6069.95 177.054  15
   1   2 -11 7345.87 193.112  40
   1   2 -11 7998.63 193.959  37
   1   2 -11 7585.87 196.515  34
   1   2 -11 7274.41 189.927  46
   1   2 -11 7526.85 200.115  45
   1   2 -11 7386.58 188.132  11
   1   2 -11 7799.99 201.996   7
   1   2 -11 7389.21 180.378  14
   1   2 -10 326.469 55.7138  17
   1   2 -10 302.712 39.1099  27
   1   2 -10 301.595 46.0035  11
   1   2 -10 304.364 40.9674  14
   1   2 -10 231.995 57.9910   7
   1   2 -10 305.828 38.9352  38
   1   2  -9 137.136 45.8401  40
   1   2  -9 205.105 47.1034  37
   1   2  -9 195.477 36.7198  38
   1   2  -9 187.020 49.1470  34
   1   2  -9 195.922 36.6806  27
   1   2  -9 354.943 53.9346  47
   1   2  -9 148.325 52.0129  45
   1   2  -9 311.541 57.1852  44
   1   2  -9 221.804 51.1725  46
   1   2  -9 215.088 44.7991  11
   1   2  -9 215.287 53.2126  17
   1   2  -9 235.298 56.6951   7
  -1  -2   8 5982.89 138.883   3
   1   2  -8 6094.53 158.948  47
   1   2  -8 6301.51 158.404  44
   1   2  -8 6382.34 155.658  46
   1   2  -8 6572.38 163.906  45
   1   2  -8 6471.75 156.238  11
  -1  -2   8 6234.04 150.036  43
   1   2  -8 6646.06 155.844  37
   1   2  -8 6141.41 161.336  32
   1   2  -8 6377.39 158.636  34
   1   2  -8 6104.82 144.902  27
   1   2  -8 6271.55 145.688  38
   1   2  -8 6366.03 163.267   7
   1   2  -8 6255.29 145.517  14
   1   2  -7 5934.32 138.258  14
   1   2  -7 6288.37 154.640  17
   1   2  -7 5969.02 150.431  34
   1   2  -7 5837.68 151.182  32
   1   2  -7 6128.73 137.605  27
   1   2  -7 6043.93 138.092  38
  -1  -2   7 5803.82 133.868  23
   1   2  -7 6218.94 151.156  44
   1   2  -7 6156.29 147.189  46
   1   2  -7 6233.64 149.758  47
   1   2  -7 5999.84 153.610  45
   1   2  -7 5791.34 155.049   7
   1   2  -6 698.335 29.2174   8
   1   2  -6 623.534 34.2032  39
   1   2  -6 541.372 37.6577  38
   1   2  -6 609.838 38.6402  14
   1   2  -6 616.532 56.6486  17
   1   2  -6 653.978 50.1255  34
   1   2  -6 653.921 52.0742  32
   1   2  -6 661.215 38.6594  27
  -1  -2   6 668.759 37.1101  23
  -1  -2   6 657.228 35.6049   3
   1   2  -6 702.644 52.3821  44
   1   2  -6 689.027 49.8376  47
   1   2  -6 657.968 47.5678  46
   1   2  -5 69661.7 1295.41   6
   1   2  -5 69186.6 1283.30   8
   1   2  -5 68883.8 1286.41  38
   1   2  -5 69030.4 1286.44  39
   1   2  -5 67230.9 1296.72  17
   1   2  -5 69283.4 1287.46  14
   1   2  -5 70224.5 1295.35  32
   1   2  -5 68863.8 1286.56  27
   1   2  -5 65200.3 1274.67   9
  -1  -2   5 67531.1 1287.32  23
   1   2  -5 70253.5 1294.74  44
   1   2  -5 70537.6 1293.28  46
   1   2  -5 68537.5 1293.95  47
  -1  -2   5 69141.4 1287.36   3
   1   2  -4 34773.9 664.855  39
   1   2  -4 34201.5 662.888  38
   1   2  -4 34396.6 672.299  17
   1   2  -4 35852.7 671.177  32
   1   2  -4 34521.0 662.974  27
  -1  -2   4 34185.3 665.472  23
   1   2  -4 33982.9 662.434   8
   1   2  -4 35689.6 670.659   6
   1   2  -4 35036.4 668.616  46
   1   2  -4 36844.0 671.262  47
   1   2  -4 34909.2 670.126  44
   1   2  -3 26213.1 481.627   6
   1   2  -3 25141.8 478.058  39
   1   2  -3 25330.4 482.542  17
   1   2  -3 25991.2 481.611  32
   1   2  -3 25485.0 474.532  27
  -1  -2   3 24781.3 478.315  23
   1   2  -3 25062.2 479.487  46
   1   2  -3 25658.4 481.737  44
  -1  -2   3 25016.0 478.136  13
  -1  -2   3 23955.3 471.012  12
   1   2  -3 25184.3 475.632   1
   1   2  -2 38661.8 713.724   1
   1   2  -2 38105.8 718.555  32
  -1  -2   2 38445.8 717.943  13
  -1  -2   2 36791.8 710.350  12
   1   2  -2 37433.1 717.543  39
  -1  -2   2 37780.0 717.978  23
   1   2  -2 37321.7 718.990  44
   1   2  -2 39344.7 718.935   6
  -1  -2   1 1359.03 40.4738  23
  -1  -2   1 1362.82 41.0650  13
   1   2  -1 1452.09 38.9954   6
   1   2  -1 1485.13 32.7477   1
   1   2  -1 1442.70 38.0557  32
  -1  -2   0 33461.9 638.425   6
   1   2   0 34416.1 638.791   6
  -1  -2  -1 52271.4 987.478   3
  -1  -2  -1 52781.7 988.912  13
  -1  -2  -2 59694.4 1089.84  14
  -1  -2  -2 55538.6 1091.14  15
  -1  -2  -2 59326.3 1091.01  22
  -1  -2  -2 58134.6 1090.83  13
  -1  -2  -2 58727.7 1088.81   3
  -1  -2  -2 57163.1 1087.14   6
  -1  -2  -3 96312.6 1771.84  15
  -1  -2  -3 92969.8 1769.32  14
  -1  -2  -3 97879.4 1771.11  29
   1   2   3 93833.8 1766.52  13
   1   2   3 92791.0 1765.12   3
  -1  -2  -3 94870.4 1767.72   6
  -1  -2  -4 37998.9 691.913   2
   1   2   4 35956.8 690.883   3
  -1  -2  -4 37189.2 701.346  24
   1   2   4 35891.5 691.918  13
  -1  -2  -4 37373.1 700.355  38
  -1  -2  -4 38811.9 699.916  36
  -1  -2  -4 34934.2 699.129  37
  -1  -2  -4 38056.7 702.977  34
  -1  -2  -4 38219.7 698.657  32
  -1  -2  -4 37276.8 701.632  29
  -1  -2  -4 37691.9 698.366   6
  -1  -2  -4 37361.1 699.276  14
  -1  -2  -4 37841.0 700.761  17
  -1  -2  -4 35624.3 699.113  19
  -1  -2  -5 221520. 4237.04  19
  -1  -2  -5 232049. 4239.64   7
  -1  -2  -5 228932. 4237.10   6
  -1  -2  -5 232537. 4238.11  36
  -1  -2  -5 226049. 4237.00  32
  -1  -2  -5 221016. 4239.53  33
  -1  -2  -5 219882. 4240.13  29
  -1  -2  -5 223596. 4239.85  12
  -1  -2  -5 223977. 4239.25  17
  -1  -2  -5 226511. 4239.06  24
  -1  -2  -5 227270. 4235.60  25
  -1  -2  -6 9485.92 187.084  45
  -1  -2  -6 8974.54 186.975  47
  -1  -2  -6 9046.01 180.772  25
  -1  -2  -6 8300.14 184.107  24
   1   2   6 8626.80 168.721  10
  -1  -2  -6 9145.66 184.967  12
  -1  -2  -6 8243.08 181.033  19
  -1  -2  -6 8961.83 180.343  22
  -1  -2  -6 8838.74 185.640  18
  -1  -2  -6 9096.64 183.056  38
  -1  -2  -6 9308.20 182.935  36
  -1  -2  -6 8460.90 180.308  37
  -1  -2  -6 9199.14 182.772  32
  -1  -2  -6 9096.02 184.861  33
  -1  -2  -6 8796.69 186.842  34
  -1  -2  -6 8959.86 187.165  28
  -1  -2  -6 8994.43 180.447  31
  -1  -2  -6 8832.68 183.553  27
  -1  -2  -6 9070.67 185.556  17
  -1  -2  -6 9041.73 181.110  14
  -1  -2  -6 9390.97 183.051   6
   1   2   6 8421.13 170.536   4
  -1  -2  -6 8287.41 185.241   7
  -1  -2  -7 10986.5 222.605  47
  -1  -2  -7 10801.2 222.025  45
  -1  -2  -7 10054.4 219.320  24
  -1  -2  -7 10809.8 215.744  25
  -1  -2  -7 10678.5 218.933  12
  -1  -2  -7 10641.3 219.276  20
  -1  -2  -7 10815.7 219.758  18
  -1  -2  -7 10734.4 214.929  22
  -1  -2  -7 10515.1 217.437  19
  -1  -2  -7 10727.9 218.132  38
  -1  -2  -7 10967.9 218.072  36
  -1  -2  -7 10205.3 215.362  37
  -1  -2  -7 10715.1 218.654  32
  -1  -2  -7 10824.0 222.913  34
  -1  -2  -7 10574.0 219.592  33
  -1  -2  -7 10604.2 219.114  30
  -1  -2  -7 10307.9 214.392  31
  -1  -2  -7 10734.1 218.662  27
  -1  -2  -7 10627.0 222.594  28
  -1  -2  -7 10761.2 221.414  17
  -1  -2  -7 10572.8 215.729  14
  -1  -2  -7 10929.8 218.633   6
  -1  -2  -7 10074.1 219.767   7
   1   2   7 9898.84 201.092   4
  -1  -2  -8 11928.2 243.872  20
  -1  -2  -8 12135.5 239.935  22
  -1  -2  -8 12067.2 245.438  18
  -1  -2  -8 11703.3 243.058  19
  -1  -2  -8 11151.2 242.936  38
  -1  -2  -8 11409.5 241.334  37
  -1  -2  -8 11452.7 249.163  34
  -1  -2  -8 11029.5 244.098  33
  -1  -2  -8 11723.9 245.217  32
  -1  -2  -8 11559.6 244.453  27
  -1  -2  -8 11778.8 244.902  30
  -1  -2  -8 11720.1 239.331  31
  -1  -2  -8 11561.6 243.346  12
  -1  -2  -8 11256.1 241.324  25
  -1  -2  -8 11613.1 245.679  24
  -1  -2  -8 11538.1 241.101  14
  -1  -2  -8 12151.2 248.725  17
  -1  -2  -8 11832.6 248.881  47
  -1  -2  -8 11615.9 248.844  45
  -1  -2  -9 285.021 48.1934  20
  -1  -2  -9 320.109 53.3656  19
  -1  -2  -9 384.986 42.8556  22
  -1  -2  -9 275.982 50.4004   7
  -1  -2  -9 374.838 52.4034   6
  -1  -2  -9 322.690 46.5573  37
  -1  -2  -9 386.873 50.8072  38
  -1  -2  -9 367.004 57.1708  34
  -1  -2  -9 296.822 56.0243  33
  -1  -2  -9 367.012 52.3816  32
  -1  -2  -9 426.321 45.7687  31
  -1  -2  -9 393.676 50.4057  27
  -1  -2  -9 270.889 46.8453  30
  -1  -2  -9 349.914 45.6479  14
  -1  -2  -9 272.989 53.0252  24
  -1  -2  -9 346.088 56.5151  45
  -1  -2  -9 295.052 58.6355  47
  -1  -2  -9 352.426 47.0138  18
  -1  -2  -9 444.210 56.3015  17
  -1  -2 -10 80.1681 48.3454   7
  -1  -2 -10 96.8988 48.1354  38
  -1  -2 -10 22.3196 42.0006  37
  -1  -2 -10 66.4412 51.9983  33
  -1  -2 -10 45.5978 54.1394  34
  -1  -2 -10 53.5484 51.7304  32
  -1  -2 -10 113.127 41.9017  30
  -1  -2 -10 70.0113 40.5659  31
  -1  -2 -10 69.7603 44.8572  27
  -1  -2 -10 95.6549 50.6002  47
  -1  -2 -10 138.074 53.1668  45
  -1  -2 -10 105.707 49.6488  24
  -1  -2 -10 54.6619 41.5824  14
  -1  -2 -10 68.0229 44.8949  18
  -1  -2 -10 91.8232 44.6139  20
  -1  -2 -10 68.5776 37.1775  22
  -1  -2 -10 78.0952 51.6360  19
  -1  -2 -11 1029.75 58.9092  38
  -1  -2 -11 960.671 56.8666  37
  -1  -2 -11 869.845 63.3230  32
  -1  -2 -11 893.777 58.4652  31
  -1  -2 -11 982.218 69.0699  34
  -1  -2 -11 934.192 67.8959  33
  -1  -2 -11 1052.37 60.5948  27
  -1  -2 -11 967.368 57.1886  30
  -1  -2 -11 938.023 66.3895  29
  -1  -2 -11 1012.80 62.1873  24
  -1  -2 -11 1114.51 65.7314   7
  -1  -2 -11 1003.67 64.7249  47
  -1  -2 -11 1038.99 65.6063  46
  -1  -2 -11 1083.85 67.6177  45
  -1  -2 -11 941.283 65.4526  44
  -1  -2 -11 1056.41 56.6524  20
  -1  -2 -11 964.071 53.0720  22
  -1  -2 -11 930.911 54.3815  18
  -1  -2 -12 18.6380 48.2076  15
  -1  -2 -12 32.3182 40.0804  14
  -1  -2 -12 14.3624 49.8566  34
  -1  -2 -12-1.75800 37.8215  20
  -1  -2 -12 32.5431 45.6886   7
  -1  -2 -13 4448.37 123.414  22
  -1  -2 -13 4472.17 129.463  38
  -1  -2 -13 4333.39 135.738  40
  -1  -2 -13 4465.36 130.110  37
  -1  -2 -13 4712.58 137.614  33
  -1  -2 -13 4208.41 139.848  29
  -1  -2 -13 4541.73 129.999  27
  -1  -2 -13 4237.51 138.316  47
  -1  -2 -13 4530.48 135.406  44
  -1  -2 -13 4334.43 135.097  46
  -1  -2 -13 4630.01 135.809  24
  -1  -2 -13 4612.71 128.597  14
  -1  -2 -13 4192.36 137.653  15
  -1  -2 -13 4800.74 138.090   7
  -1  -2 -14 687.146 60.1033  37
  -1  -2 -14 790.915 72.4868  33
  -1  -2 -14 784.984 71.8697  29
  -1  -2 -14 748.930 62.2359  27
  -1  -2 -14 770.989 70.2141  46
  -1  -2 -14 814.820 72.0023  44
  -1  -2 -14 743.552 68.3928  47
  -1  -2 -14 739.316 66.4920  24
  -1  -2 -14 784.776 55.4006  22
  -1  -2 -14 731.394 69.5862  40
  -1  -2 -14 736.112 61.4145  38
  -1  -2 -14 732.107 58.9608  14
  -1  -2 -14 647.857 69.1888  15
  -1  -2 -15 8458.34 211.425  37
  -1  -2 -15 8622.51 220.642  33
  -1  -2 -15 8063.31 221.247  29
  -1  -2 -15 8049.49 209.597  27
  -1  -2 -15 8079.88 216.267  47
  -1  -2 -15 8040.56 214.779  44
  -1  -2 -15 8100.65 215.391  46
  -1  -2 -15 8477.90 217.208  24
  -1  -2 -15 8055.94 199.621  22
  -1  -2 -15 8380.51 206.603  14
  -1  -2 -15 8201.30 220.144  15
  -1  -2 -15 7573.40 216.436  40
  -1  -2 -15 8255.49 209.316  38
  -1  -2 -16 142.599 68.8810  40
  -1  -2 -16 144.820 57.0633  37
  -1  -2 -16 77.4330 57.6334  38
  -1  -2 -16 156.958 68.1755  29
  -1  -2 -16 70.3141 55.9993  27
  -1  -2 -16 137.995 48.5205  22
  -1  -2 -16 118.937 63.8620  24
  -1  -2 -16 370.992 79.9550  44
  -1  -2 -16 175.738 68.7876  46
  -1  -2 -16 99.9947 61.7514  47
  -1  -2 -16 126.266 64.4210  15
  -1  -2 -16 96.2388 53.1532  14
  -1  -2 -17 4579.17 158.122  15
  -1  -2 -17 4558.83 143.931  14
  -1  -2 -17 4761.77 159.281  29
  -1  -2 -17 4225.56 141.502  27
  -1  -2 -17 4512.41 158.512  40
  -1  -2 -17 4643.81 144.600  38
  -1  -2 -17 4277.34 133.203  22
  -1  -2 -17 4943.86 160.103  46
  -1  -2 -17 4616.30 154.949  47
  -1  -2 -17 4662.95 148.849  37
  -1  -2 -18 134.601 55.9587  37
  -1  -2 -18 212.575 65.9486  29
  -1  -2 -18 177.741 65.0079  15
  -1  -2 -18 222.721 54.6267  14
  -1  -2 -18 155.717 68.8200  40
  -1  -2 -18 207.052 55.6673  38
  -1  -2 -18 99.3475 58.4396  42
  -1  -2 -19 1046.17 80.6818  29
  -1  -2 -19 1178.81 73.8064  37
  -1  -2 -19 1113.96 79.2846  42
  -1  -2 -19 1191.22 72.1545  14
  -1  -2 -19 1049.38 80.3223  15
  -1  -2 -19 1121.94 70.8556  38
  -1  -2 -19 1162.23 83.3096  40
  -1  -2 -20 82.7793 52.7829  29
  -1  -2 -20 28.4757 49.5338  42
  -1  -2 -20 21.8693 43.1633  14
  -1  -2 -20 31.5485 42.0666  38
  -1  -2 -21 54.3937 35.3414  38
  -1  -2 -21 20.5864 40.9653  42
  -1  -2 -21 13.8739 41.2076  37
  -1  -2 -22 71.8560 32.2980  42
  -1  -2 -22 36.4871 34.1987  37
  -1  -2 -23 22.7766 23.3109  37
   1   3 -19 712.139 45.4377  42
   1   3 -19 700.963 43.3306  37
   1   3 -18 866.440 67.3462  29
   1   3 -18 812.313 52.7990  37
   1   3 -17 12.6732 56.4709  29
   1   3 -17 11.2013 52.3849  24
   1   3 -16 3480.55 120.688  37
   1   3 -16 3797.79 134.379  24
   1   3 -16 3910.14 136.040   7
   1   3 -16 4031.63 144.335  29
   1   3 -15 2087.72 99.3402  40
   1   3 -15 2197.79 99.5292  15
   1   3 -15 2195.48 118.004  29
   1   3 -15 2321.66 108.412   7
   1   3 -15 1942.40 93.6781  37
   1   3 -15 2170.47 109.069  24
   1   3 -14 3821.68 134.467  15
   1   3 -14 3890.63 144.685  45
   1   3 -14 3935.87 143.577  24
   1   3 -14 3412.30 130.727  40
   1   3 -14 3781.08 128.276  37
   1   3 -13 944.532 75.0284  40
   1   3 -13 867.763 71.2738  37
   1   3 -13 920.570 78.2915  34
   1   3 -13 845.907 64.9383  11
   1   3 -13 864.742 82.4203  45
   1   3 -13 661.222 81.1665  24
   1   3 -13 817.028 80.9783   7
   1   3 -13 890.822 77.7291  15
   1   3 -12 3336.41 115.487  37
   1   3 -12 3095.02 118.858  34
   1   3 -12 3354.30 125.671  45
   1   3 -12 3394.52 111.447  11
   1   3 -12 3214.98 128.171   7
   1   3 -12 3168.38 117.000  40
   1   3 -12 3301.50 102.015  14
   1   3 -11 94.5095 45.2994  37
   1   3 -11 166.865 55.2750  34
   1   3 -11 82.4517 57.7620  45
   1   3 -11 208.282 46.3010  11
   1   3 -11 127.379 62.0518   7
   1   3 -11 120.289 52.2749  40
   1   3 -11 108.709 36.9199  14
   1   3 -11 214.878 62.6307  17
   1   3 -10 466.157 50.2028  37
   1   3 -10 375.239 55.4093  34
   1   3 -10 425.353 50.4516  11
   1   3 -10 353.405 60.9729   7
   1   3 -10 425.360 59.6944  45
   1   3 -10 421.359 60.0361  17
   1   3 -10 313.679 40.5879  14
  -1  -3   9 7646.15 185.973  43
   1   3  -9 7774.09 176.104  38
   1   3  -9 7858.28 190.443  37
   1   3  -9 8060.43 200.272  17
  -1  -3   9 7458.52 171.828   3
   1   3  -9 8484.51 191.892  11
   1   3  -9 7758.29 200.308  45
   1   3  -9 7835.40 193.805  44
   1   3  -9 8007.30 189.624  46
   1   3  -9 8425.70 202.405   7
   1   3  -8 308.134 57.8505   7
   1   3  -8 376.954 36.2944  38
   1   3  -8 295.444 46.5507  37
   1   3  -8 396.047 53.9743  32
   1   3  -8 405.920 54.8247  34
   1   3  -8 274.226 33.2866  27
   1   3  -8 396.104 48.2087  11
   1   3  -8 342.959 37.5034  14
   1   3  -8 406.874 60.1490  45
   1   3  -8 487.626 60.6610  44
   1   3  -8 472.050 49.9955  46
  -1  -3   8 280.657 32.7002   3
   1   3  -7 5695.16 150.548  17
   1   3  -7 5573.10 129.042  14
   1   3  -7 5769.58 147.235  34
   1   3  -7 5241.36 143.741  32
   1   3  -7 5632.68 128.552  27
   1   3  -7 5745.71 129.030  38
  -1  -3   7 5650.85 132.136  23
   1   3  -7 5470.57 139.524  46
   1   3  -7 5247.24 142.606  44
  -1  -3   7 5767.98 129.950   3
   1   3  -6 16049.6 316.171  38
   1   3  -6 15816.0 317.299  39
   1   3  -6 15440.1 332.696  17
   1   3  -6 15585.3 316.691  14
   1   3  -6 16200.7 330.592  32
   1   3  -6 15776.5 316.288  27
  -1  -3   6 15628.6 320.660  23
   1   3  -6 16320.8 330.226   6
   1   3  -6 15504.3 313.170   8
   1   3  -6 16603.4 325.642  46
   1   3  -6 16246.6 328.828  44
   1   3  -5 3126.50 75.5983  38
   1   3  -5 2990.13 79.2978  39
   1   3  -5 3251.72 77.2301  14
   1   3  -5 3122.97 93.5167  17
   1   3  -5 3189.65 91.2163  32
   1   3  -5 3213.13 76.1437  27
  -1  -3   5 3117.47 81.1128  13
  -1  -3   5 3041.25 81.2828  23
   1   3  -5 3054.25 76.5094   8
   1   3  -5 3013.90 90.9433  44
   1   3  -5 3376.46 87.1349  46
   1   3  -4 9860.16 203.280   6
   1   3  -4 9702.52 198.108  39
   1   3  -4 9624.44 192.145  38
   1   3  -4 9638.34 193.549  14
   1   3  -4 9255.49 202.243  32
   1   3  -4 9697.70 192.276  27
  -1  -3   4 9538.38 199.146  13
  -1  -3   4 9325.16 198.897  23
   1   3  -4 9325.92 201.866  44
   1   3  -4 10004.2 200.042  46
   1   3  -4 9596.36 195.208   1
  -1  -3   4 9787.55 197.448   3
   1   3  -3 30052.4 584.897  39
   1   3  -3 29912.5 580.785   1
  -1  -3   3 30885.0 584.765   3
   1   3  -3 30790.3 586.894  32
   1   3  -3 30525.4 578.286  27
  -1  -3   3 30192.5 586.049  23
   1   3  -3 29670.8 586.438  44
   1   3  -3 31536.4 584.446  46
  -1  -3   3 30274.7 585.874  13
   1   3  -3 30631.5 586.706   6
  -1  -3   2 19038.0 364.994   3
   1   3  -2 18986.6 359.905   1
   1   3  -2 17819.5 364.028  32
  -1  -3   2 19055.7 366.436  13
   1   3  -2 18429.4 362.107  46
   1   3  -2 19728.6 365.408   6
  -1  -3   2 18540.7 366.105  23
   1   3  -2 18682.9 365.491  39
   1   3  -1 3772.50 81.5169  32
  -1  -3   1 3921.56 86.0575  23
  -1  -3   1 3857.36 85.9795  13
   1   3  -1 3590.36 84.4752  39
  -1  -3   1 3630.61 83.8389   3
   1   3  -1 3741.11 81.5759   6
  -1  -3   0 570131. 10694.4   3
   1   3   0 571944. 10690.4   6
  -1  -3  -1 93928.5 1742.49  13
  -1  -3  -1 95564.6 1740.74   3
   1   3   1 92233.6 1741.90  26
  -1  -3  -1 94788.9 1742.81  23
   1   3   1 91228.9 1734.51   6
  -1  -3  -2 136390. 2576.96  23
   1   3   2 137001. 2576.33  26
  -1  -3  -2 136945. 2576.99  13
  -1  -3  -2 139233. 2574.86   3
  -1  -3  -2 136812. 2576.55  21
  -1  -3  -2 137111. 2572.59  14
   1   3   3 188758. 3668.11   6
  -1  -3  -3 198646. 3672.77  37
  -1  -3  -3 198472. 3671.32  14
  -1  -3  -3 198129. 3672.39  23
  -1  -3  -3 193978. 3673.20  22
  -1  -3  -3 198582. 3672.42  13
  -1  -3  -3 194559. 3671.94  21
   1   3   3 198347. 3670.79   3
  -1  -3  -3 199915. 3670.77   2
  -1  -3  -4 28781.9 528.537   2
   1   3   4 27114.6 527.775   3
  -1  -3  -4 27762.1 532.853  19
  -1  -3  -4 28634.8 533.836  22
  -1  -3  -4 27997.6 529.563  21
  -1  -3  -4 27100.1 534.045  38
  -1  -3  -4 28079.7 533.617  37
  -1  -3  -4 27511.3 532.465  36
  -1  -3  -4 27897.5 530.544  32
  -1  -3  -4 28897.1 535.988  29
  -1  -3  -4 27310.8 529.523  13
  -1  -3  -4 28150.2 532.458  14
  -1  -3  -4 27801.2 536.577  15
  -1  -3  -4 28423.9 527.923   5
  -1  -3  -5 125613. 2386.55   2
   1   3   5 128489. 2385.76   3
  -1  -3  -5 128490. 2390.80  25
  -1  -3  -5 122518. 2393.33  19
  -1  -3  -5 126580. 2395.46  38
  -1  -3  -5 129421. 2394.42  37
  -1  -3  -5 127764. 2394.44  36
  -1  -3  -5 127185. 2392.71  32
  -1  -3  -5 129591. 2397.40  29
  -1  -3  -5 128705. 2393.86  14
  -1  -3  -5 128048. 2398.05  15
  -1  -3  -5 126352. 2392.43   6
  -1  -3  -6 74.7013 27.8951  47
  -1  -3  -6 53.6925 20.1717  25
  -1  -3  -6 82.3429 25.8693  24
  -1  -3  -6 61.4630 26.5434  12
  -1  -3  -6 57.0513 22.2537  14
  -1  -3  -6 53.0108 23.6608  19
  -1  -3  -6 68.0127 20.5334  22
  -1  -3  -6 82.1913 23.0992   6
  -1  -3  -6 64.1326 25.0179  38
  -1  -3  -6 62.1583 23.0568  36
  -1  -3  -6 40.2103 22.2406  37
  -1  -3  -6 72.1668 24.0813  32
  -1  -3  -6 40.9977 26.1010  29
  -1  -3  -6 70.5362 20.7118  31
  -1  -3  -6 32.0230 28.2886  28
  -1  -3  -6 62.9825 26.8513  15
  -1  -3  -6 63.1743 10.5772   2
   1   3   6 73.1948 7.70820   3
   1   3   7 17205.9 353.445   3
  -1  -3  -7 19303.9 377.999  47
  -1  -3  -7 19126.4 368.186  25
  -1  -3  -7 20645.1 375.431  24
  -1  -3  -7 20177.5 376.391  12
  -1  -3  -7 19553.8 372.827  38
  -1  -3  -7 19976.7 372.686  36
  -1  -3  -7 19713.9 370.963  37
  -1  -3  -7 18593.7 370.404  32
  -1  -3  -7 19793.0 374.713  33
  -1  -3  -7 20117.4 376.804  29
  -1  -3  -7 19299.6 367.752  31
  -1  -3  -7 20249.8 378.435  28
  -1  -3  -7 20159.6 370.597  22
  -1  -3  -7 19780.9 371.338  19
  -1  -3  -7 20209.3 371.439  14
  -1  -3  -7 18900.3 376.802  15
  -1  -3  -7 19500.6 371.482   6
  -1  -3  -8 13774.5 282.113  47
  -1  -3  -8 12687.4 278.047  24
  -1  -3  -8 13511.7 271.810  25
  -1  -3  -8 13402.9 273.029  22
  -1  -3  -8 13533.4 279.159  18
  -1  -3  -8 13738.8 274.972  19
  -1  -3  -8 13374.7 277.115  38
[truncated: 2,028,369 more chars]
